# Supplementary material for: Ameletus Mayflies (Ephemeroptera: Ameletidae) of the Eastern Nearctic
Source: Insects. 2025 May 16;16(5):530. doi: 10.3390/insects16050530 (PMC12111989; doi:10.3390/insects16050530)
Supplement: Supplementary file 1 [file insects-16-00530-s001.zip › Table S3.xlsx]

## Sheet: Sheet1
7	populations
1	ohioensis
2	janetae
3	burkei
4	tarteri-Shay
5	tarteri-Ham
6	matrilineatus
7	patriludens
@locus	1	Mdh1		ohioensis	janetae	burkei	tarteri-Shay	tarteri-Ham	matrilineatus	patriludens
		z	*	0.016	0	0	0	0	0	0
		a	*	0.944	0	0	0	0	0	0
		d	*	0	0	0.013	0	0.033	0	0
		b	*	0.04	1	0.974	1	0.967	1	1
		e	*	0	0	0.013	0	0	0	0
#				124	14	76	58	90	74	50
@locus	2	Mdh2		ohioensis	janetae	burkei	tarteri-Shay	tarteri-Ham	matrilineatus	patriludens
		a	*	1	1	1	1	1	1	1
#				124	14	76	58	90	74	50
@locus	3	aGpdh		ohioensis	janetae	burkei	tarteri-Shay	tarteri-Ham	matrilineatus	patriludens
		c	*	0	1	1	1	0.975	0.986	0.96
		c_d	*	0	0	0	0	0.008	0	0
		d	*	0.992	0	0	0	0.017	0.014	0.04
		e	*	0.008	0	0	0	0	0	0
#				124	14	110	0	120	74	50
@locus	4	Tpi		ohioensis	janetae	burkei	tarteri-Shay	tarteri-Ham	matrilineatus	patriludens
		z	*	0	0	0	0.069	0	0	0
		a	*	1	1	1	0.862	1	1	1
#				36	14	76	58	90	74	50
@locus	5	Aat1		ohioensis	janetae	burkei	tarteri-Shay	tarteri-Ham	matrilineatus	patriludens
		a	*	0	0	0	0.034	0	0	1
		b	*	1	1	1	0.948	1	0.986	0
		c	*	0	0	0	0.017	0	0	0
		d	*	0	0	0	0	0	0	0
		f	*	0	0	0	0	0	0.014	0
#				84	14	76	58	90	74	50
@locus	6	Aat2		ohioensis	janetae	burkei	tarteri-Shay	tarteri-Ham	matrilineatus	patriludens
		y	*	0	0	0.039	0	0	0	0
		z	*	0	0	0.066	0.017	0.011	0	0
		a	*	0	1	0.895	0.983	0.967	1	1
		d	*	1	0	0	0	0	0	0
		e	*	0	0	0	0	0.022	0	0
#				124	14	76	58	90	74	50
@locus	7	Sod1		ohioensis	janetae	burkei	tarteri-Shay	tarteri-Ham	matrilineatus	patriludens
		a	*	0	0	0.009	0	0	0	0
		b	*	0.016	1	0.936	1	0.989	1	0.86
		c	*	0.984	0	0.054	0	0.011	0	0.14
#				124	14	110	58	90	74	50
@locus	8	Sod2		ohioensis	janetae	burkei	tarteri-Shay	tarteri-Ham	matrilineatus	patriludens
		b	*	0	0	0	0.034	0	0.011	0.02
		c	*	1	1	1	0.966	1	0.989	0.98
#				124	14	110	58	90	74	50
@locus	9	Gpi		ohioensis	janetae	burkei	tarteri-Shay	tarteri-Ham	matrilineatus	patriludens
		a	*	0.016	0	0	0	0	0	0
		b	*	0.016	0	0	0	0	0	0
		c	*	0.839	0	0.009	0	0	0	0
		d	*	0.121	0.071	0.382	0	0	0	0.02
		g	*	0.008	0	0.591	0.19	0	0.176	0.86
		j	*	0	0.929	0.018	0.793	0.967	0.77	0.12
		k	*	0	0	0	0.017	0.042	0.041	0
		m	*	0	0	0	0	0	0.014	0
#				124	14	110	58	120	74	50
@locus	10	6pgd		ohioensis	janetae	burkei	tarteri-Shay	tarteri-Ham	matrilineatus	patriludens
		z	*	0	0	0	0.052	0	0	0
		a	*	0	1	0	0.931	0.733	0.419	0.92
		c	*	1	0	1	0	0.244	0.567	0.08
		e	*	0	0	0	0.017	0.011	0.014	0
#				124	14	76	58	90	74	50
@locus	11	Me		ohioensis	janetae	burkei	tarteri-Shay	tarteri-Ham	matrilineatus	patriludens
		a	*	0.96	1	1	1	1	1	0.98
		b	*	0.04	0	0	0	0	0	0.02
#				76	14	76	58	50	74	50
@locus	12	Hex		ohioensis	janetae	burkei	tarteri-Shay	tarteri-Ham	matrilineatus	patriludens
		z	*	0	0	0	0	0.06	0	0
		a	*	1	1	0.987	1	0.92	1	1
		b	*	0	0	0.013	0	0.02	0	0
#				76	14	76	58	50	74	50
@locus	13	Mpi		ohioensis	janetae	burkei	tarteri-Shay	tarteri-Ham	matrilineatus	patriludens
		a	*	0.016	0	0	0	0	0	0
		b	*	0.927	1	0	0	0	0	0
		c	*	0.048	0	0	0	0	0	0
		d	*	0	0	1	0	0	0	0
		e	*	0.008	0	0	0	0	0.154	0.28
		f	*	0	0	0	1	1	0	0
		h	*	0	0	0	0	0	0.231	0
		j	*	0	0	0	0	0	0.135	0.7
		k	*	0	0	0	0	0	0.423	0.02
		l	*	0	0	0	0	0	0.058	0
#				124	14	76	58	90	52	50
@locus	14	G3pdh		ohioensis	janetae	burkei	tarteri-Shay	tarteri-Ham	matrilineatus	patriludens
		a	*	1	1	1	1	0.822	1	1
		b	*	0	0	0	0	0.178	0	0
#				76	14	76	58	90	74	50
@locus	15	Ald		ohioensis	janetae	burkei	tarteri-Shay	tarteri-Ham	matrilineatus	patriludens
		a	*	0	0	0	0.017	0	0	0
		b	*	1	1	1	0.914	0.983	1	1
		c	*	0	0	0	0.069	0.017	0	0
#				124	14	110	58	120	74	50
@locus	16	G6pdh		ohioensis	janetae	burkei	tarteri-Shay	tarteri-Ham	matrilineatus	patriludens
		b	*	0	1	0	0	0	0	0
		c	*	1	0	1	1	1	0.743	1
		d	*	0	0	0	0	0	0.257	0
#				76	14	76	58	90	56	50
@locus	17	Pgm		ohioensis	janetae	burkei	tarteri-Shay	tarteri-Ham	matrilineatus	patriludens
		z	*	0	0	0	0.017	0	0.389	0
		a	*	0.076	0	0	0.948	0.767	0.444	0.12
		b	*	0.924	1	1	0.052	0.233	0.167	0.88
#				76	14	110	58	120	18	50
@locus	18	Adk		ohioensis	janetae	burkei	tarteri-Shay	tarteri-Ham	matrilineatus	patriludens
		a	*	1	1	1	1	0.944	1	1
		c	*	0	0	0	0	0.056	0	0
#				76	14	76	58	90	74	50
@locus	19	Acon2		ohioensis	janetae	burkei	tarteri-Shay	tarteri-Ham	matrilineatus	patriludens
		a	*	0.016	0	0	0.017	0	0	0
		b	*	0.966	0	0	0.724	0	0.643	0.5
		d	*	0.016	1	1	0.241	1	0.357	0.5
		e	*	0	0	0	0.017	0	0	0
#				124	14	76	58	90	56	50
@locus	20	Dip1		ohioensis	janetae	burkei	tarteri-Shay	tarteri-Ham	matrilineatus	patriludens
		z	*	0	0	0.064	0	0	0	0
		a	*	0.089	0	0	0	0	0	0.08
		c	*	0	0	0.027	0.983	0.958	0	0.82
		d	*	0.887	0.857	0.045	0	0.033	0	0
		e	*	0	0	0.864	0.017	0	0.568	0.1
		f	*	0.024	0.16	0	0	0	0.432	0
#				124	14	110	58	120	74	50
@locus	21	Dip2		ohioensis	janetae	burkei	tarteri-Shay	tarteri-Ham	matrilineatus	patriludens
		b	*	0	0	0	0.052	0.017	0	0.22
		d	*	0.048	1	0.955	0.914	0.967	0.838	0.76
		e	*	0.008	0	0.045	0.034	0.017	0.162	0.02
		f	*	0.944	0	0	0	0	0	0
#				124	14	110	58	120	74	50
@locus	22	Pro		ohioensis	janetae	burkei	tarteri-Shay	tarteri-Ham	matrilineatus	patriludens
		a	*	0.008	0	0	0	0	0.014	0
		b	*	0.992	0	0	0	0	0	0
		d	*	0	1	0.5	0.017	0	0.959	1
		f	*	0	0	0.5	0.983	0.992	0.027	0
		h	*	0	0	0	0	0.008	0	0
#				124	14	110	58	120	74	50
@locus	23	Tri		ohioensis	janetae	burkei	tarteri-Shay	tarteri-Ham	matrilineatus	patriludens
		a	*	0.016	0	0	0	0	0	0
		b	*	0.436	1	0	0	0	0	0.08
		c	*	0.532	0	0.1	0.017	0	0.933	0.08
		g	*	0	0	0.882	0.828	1	0	0.82
		h	*	0.016	0	0	0	0	0	0
		k	*	0	0	0.018	0.155	0	0.067	0
		l	*	0	0	0	0	0	0	0.02
#				124	14	110	58	90	74	28
