# Supplementary material for: Ameletus Mayflies (Ephemeroptera: Ameletidae) of the Eastern Nearctic
Source: Insects. 2025 May 16;16(5):530. doi: 10.3390/insects16050530 (PMC12111989; doi:10.3390/insects16050530)
Supplement: Supplementary file 1 [file insects-16-00530-s001.zip › Table S4.xlsx]

## Sheet: sheet 1
	Project:	DS-ALPARTH (522 records selected)			User:	David H. Funk
	Created:	2025-04-26
Ameletus species	Project Code	Process ID	Sample ID	Field ID	BIN	Catalog Num	Identification	Life Stage	Extra Info	Voucher Type	Institution	Collection Date	Collectors	Country/Ocean	State/Province	Region	Sector	Exact Site	Lat	Lon	Elev
browni	DHF	DHF784-21	SWRC-Ab WDC 08		BOLD:AAJ2276	SWRC-Ab WDC 08	Ameletus browni	adult	imago	Vouchered:Registered Collection	Stroud Water Research Center	17-May-1985	David I. Rebuck	United States	Pennsylvania			trib of White Deer Creek	41.023	-77.171
browni	SBEP	SBEP088-03	663_GB_VT		BOLD:AAJ2276		Ameletus browni					18-May-1985	David H. Funk	United States	Vermont	Bennington Co.	Gilbert Brook, W. Branch Battenkill River, 5 mi. SW Dorset		43.2333	-73.1333
browni	SBEP	SBEP087-03	662_GBBR_VT		BOLD:AAJ2276		Ameletus browni					18-May-1985	David H. Funk	United States	Vermont	Bennington Co.	Gilbert Brook, W. Branch Battenkill River, 5 mi. SW Dorset		43.2333	-73.1333
browni	DHF	DHF872-21	SWRC-Ab P 33.rerun		BOLD:AAJ2276	SWRC-Ab P 33	Ameletus browni	adult	imago	Vouchered:Registered Collection	Stroud Water Research Center	23-May-1988	David I. Rebuck	United States	Vermont			Gilbert Brook	43.241	-73.108
browni	DHF	DHF873-21	SWRC-Ab WDC 02.rerun		BOLD:AAJ2276	SWRC-Ab WDC 02	Ameletus browni	adult	imago	Vouchered:Registered Collection	Stroud Water Research Center	14-May-1985	David I. Rebuck	United States	Pennsylvania			trib of White Deer Creek	41.023	-77.171
browni	DHF	DHF874-21	SWRC-Ab WDC 09.rerun		BOLD:AAJ2276	SWRC-Ab WDC 09	Ameletus browni	adult	imago	Vouchered:Registered Collection	Stroud Water Research Center	19-May-1985	David I. Rebuck	United States	Pennsylvania			trib of White Deer Creek	41.023	-77.171
browni	DHF	DHF875-21	SWRC-As PP 01.rerun		BOLD:AAJ2276	SWRC-As PP 01	Ameletus browni	adult	imago	Vouchered:Registered Collection	Stroud Water Research Center	17-May-1982	David H. Funk	United States	Maine			Abol Stream	45.861	-68.96
browni	DHF	DHF876-21	SWRC-As PP 02.rerun		BOLD:AAJ2276	SWRC-As PP 02	Ameletus browni	adult	imago	Vouchered:Registered Collection	Stroud Water Research Center	17-May-1982	David H. Funk	United States	Maine			Abol Stream	45.861	-68.96
browni	DHF	DHF877-21	SWRC-As PP 03.rerun		BOLD:AAJ2276	SWRC-As PP 03	Ameletus browni	adult	imago	Vouchered:Registered Collection	Stroud Water Research Center	18-May-1982	David H. Funk	United States	Maine			Abol Stream	45.861	-68.96
browni	DHF	DHF1478-24	SWRC-Ab_Wohl_01		BOLD:AAJ2276	SWRC-Ab_Wohl_01	Ameletus browni	adult	imago	Vouchered:Registered Collection	Stroud Water Research Center	27-Mar-2024	David H. Funk and David I. Rebuck	United States	Pennsylvania	Center County		Wohlford Run	40.965	-77.329	430
browni	DHF	DHF1479-24	SWRC-Ab_Wohl_02		BOLD:AAJ2276	SWRC-Ab_Wohl_02	Ameletus browni	larva		Vouchered:Registered Collection	Stroud Water Research Center	27-Mar-2024	David H. Funk and David I. Rebuck	United States	Pennsylvania	Center County		Wohlford Run	40.965	-77.329	430
burkei	DHF	DHF845-21	SWRC-Ab SSC3 36		BOLD:AEI3234	SWRC-Ab SSC3 36	Ameletus	adult	imago	Vouchered:Registered Collection	Stroud Water Research Center	06-May-1990	David H. Funk	United States	Virginia			Station Spring Creek	37.087	-81.402
burkei	DHF	DHF848-21	SWRC-Ab SSC3 51		BOLD:AEI3234	SWRC-Ab SSC3 51	Ameletus	adult	imago	Vouchered:Registered Collection	Stroud Water Research Center	13-May-1990	David H. Funk	United States	Virginia			Station Spring Creek	37.087	-81.402
burkei	DHF	DHF849-21	SWRC-Ab SSC3 64		BOLD:AEI3234	SWRC-Ab SSC3 64	Ameletus	adult	imago	Vouchered:Registered Collection	Stroud Water Research Center	15-May-1990	David H. Funk	United States	Virginia			Station Spring Creek	37.087	-81.402
burkei	DHF	DHF881-21	SWRC-Ab SSC3 60.rerun		BOLD:AEI3234	SWRC-Ab SSC3 60	Ameletus	adult	imago	Vouchered:Registered Collection	Stroud Water Research Center	05-May-1990	David H. Funk	United States	Virginia			Station Spring Creek	37.087	-81.402
burkei	DHF	DHF882-21	SWRC-Ab SSC3 61.rerun		BOLD:AEI3234	SWRC-Ab SSC3 61	Ameletus	adult	imago	Vouchered:Registered Collection	Stroud Water Research Center	05-May-1990	David H. Funk	United States	Virginia			Station Spring Creek	37.087	-81.402
burkei	DHF	DHF883-21	SWRC-Ab SSC3 62.rerun		BOLD:AEI3234	SWRC-Ab SSC3 62	Ameletus	adult	imago	Vouchered:Registered Collection	Stroud Water Research Center	05-May-1990	David H. Funk	United States	Virginia			Station Spring Creek	37.087	-81.402
burkei	DHF	DHF936-21	SWRC-Ab SSC3 55		BOLD:AEI3234	SWRC-Ab SSC3 55	Ameletus	adult	imago	Vouchered:Registered Collection	Stroud Water Research Center	14-May-1990	David H. Funk	United States	Virginia			Station Spring Creek	37.087	-81.402
burkei	DHF	DHF937-21	SWRC-Ab SSC3 56		BOLD:AEI3234	SWRC-Ab SSC3 56	Ameletus	adult	imago	Vouchered:Registered Collection	Stroud Water Research Center	14-May-1990	David H. Funk	United States	Virginia			Station Spring Creek	37.087	-81.402
burkei	DHF	DHF1357-24	SWRC-Ab_SSC3_35		BOLD:AEI3234	SWRC-Ab_SSC3_35	Ameletus	adult	imago	Vouchered:Registered Collection	Stroud Water Research Center	22-Apr-1990	David H. Funk	United States	Virginia	Tazewell County		Station Spring Creek	37.087	-81.402	1092
burkei	DHF	DHF1358-24	SWRC-Ab_SSC3_38		BOLD:AEI3234	SWRC-Ab_SSC3_38	Ameletus	adult	imago	Vouchered:Registered Collection	Stroud Water Research Center	22-Apr-1990	David H. Funk	United States	Virginia	Tazewell County		Station Spring Creek	37.087	-81.402	1092
burkei	DHF	DHF1359-24	SWRC-Ab_SSC3_39		BOLD:AEI3234	SWRC-Ab_SSC3_39	Ameletus	adult	imago	Vouchered:Registered Collection	Stroud Water Research Center	22-Apr-1990	David H. Funk	United States	Virginia	Tazewell County		Station Spring Creek	37.087	-81.402	1092
burkei	DHF	DHF1360-24	SWRC-Ab_SSC3_41		BOLD:AEI3234	SWRC-Ab_SSC3_41	Ameletus	adult	imago	Vouchered:Registered Collection	Stroud Water Research Center	22-Apr-1990	David H. Funk	United States	Virginia	Tazewell County		Station Spring Creek	37.087	-81.402	1092
burkei	DHF	DHF1361-24	SWRC-Ab_SSC3_42		BOLD:AEI3234	SWRC-Ab_SSC3_42	Ameletus	adult	imago	Vouchered:Registered Collection	Stroud Water Research Center	22-Apr-1990	David H. Funk	United States	Virginia	Tazewell County		Station Spring Creek	37.087	-81.402	1092
burkei	DHF	DHF1362-24	SWRC-Ab_SSC3_44		BOLD:AEI3234	SWRC-Ab_SSC3_44	Ameletus	adult	imago	Vouchered:Registered Collection	Stroud Water Research Center	22-Apr-1990	David H. Funk	United States	Virginia	Tazewell County		Station Spring Creek	37.087	-81.402	1092
burkei	DHF	DHF1363-24	SWRC-Ab_SSC3_48		BOLD:AEI3234	SWRC-Ab_SSC3_48	Ameletus	adult	imago	Vouchered:Registered Collection	Stroud Water Research Center	22-Apr-1990	David H. Funk	United States	Virginia	Tazewell County		Station Spring Creek	37.087	-81.402	1092
burkei	DHF	DHF1364-24	SWRC-Ab_SSC3_49		BOLD:AEI3234	SWRC-Ab_SSC3_49	Ameletus	adult	imago	Vouchered:Registered Collection	Stroud Water Research Center	22-Apr-1990	David H. Funk	United States	Virginia	Tazewell County		Station Spring Creek	37.087	-81.402	1092
burkei	DHF	DHF1365-24	SWRC-Ab_SSC3_52		BOLD:AEI3234	SWRC-Ab_SSC3_52	Ameletus	adult	imago	Vouchered:Registered Collection	Stroud Water Research Center	22-Apr-1990	David H. Funk	United States	Virginia	Tazewell County		Station Spring Creek	37.087	-81.402	1092
burkei	DHF	DHF1366-24	SWRC-Ab_SSC3_54		BOLD:AEI3234	SWRC-Ab_SSC3_54	Ameletus	adult	imago	Vouchered:Registered Collection	Stroud Water Research Center	22-Apr-1990	David H. Funk	United States	Virginia	Tazewell County		Station Spring Creek	37.087	-81.402	1092
burkei	DHF	DHF1367-24	SWRC-Ab_SSC3_59		BOLD:AEI3234	SWRC-Ab_SSC3_59	Ameletus	adult	imago	Vouchered:Registered Collection	Stroud Water Research Center	22-Apr-1990	David H. Funk	United States	Virginia	Tazewell County		Station Spring Creek	37.087	-81.402	1092
burkei	DHF	DHF1368-24	SWRC-Ab_SSC3_68		BOLD:AEI3234	SWRC-Ab_SSC3_68	Ameletus	adult	imago	Vouchered:Registered Collection	Stroud Water Research Center	22-Apr-1990	David H. Funk	United States	Virginia	Tazewell County		Station Spring Creek	37.087	-81.402	1092
burkei	DHF	DHF1369-24	SWRC-Ab_SSC3_76		BOLD:AEI3234	SWRC-Ab_SSC3_76	Ameletus	adult	imago	Vouchered:Registered Collection	Stroud Water Research Center	22-Apr-1990	David H. Funk	United States	Virginia	Tazewell County		Station Spring Creek	37.087	-81.402	1092
burkei	DHF	DHF1370-24	SWRC-Ab_SSC3_78		BOLD:AEI3234	SWRC-Ab_SSC3_78	Ameletus	adult	imago	Vouchered:Registered Collection	Stroud Water Research Center	04-Apr-1990	David H. Funk	United States	Virginia	Tazewell County		Station Spring Creek	37.087	-81.402	1092
burkei	DHF	DHF1372-24	SWRC-AA_SSC1_233		BOLD:AEI3234	SWRC-AA_SSC1_233	Ameletus	adult	imago	Vouchered:Registered Collection	Stroud Water Research Center	04-Apr-1990	David H. Funk	United States	Virginia	Tazewell County		Station Spring Creek	37.095	-81.381	966
burkei	DHF	DHF1373-24	SWRC-AA_SSC1_239		BOLD:AEI3234	SWRC-AA_SSC1_239	Ameletus	adult	imago	Vouchered:Registered Collection	Stroud Water Research Center	04-Apr-1990	David H. Funk	United States	Virginia	Tazewell County		Station Spring Creek	37.095	-81.381	966
burkei	DHF	DHF1375-24	SWRC-AA_SSC1_242		BOLD:AEI3234	SWRC-AA_SSC1_242	Ameletus	adult	imago	Vouchered:Registered Collection	Stroud Water Research Center	04-Apr-1990	David H. Funk	United States	Virginia	Tazewell County		Station Spring Creek	37.095	-81.381	966
burkei	DHF	DHF1376-24	SWRC-AA_SSC1_243		BOLD:AEI3234	SWRC-AA_SSC1_243	Ameletus	adult	imago	Vouchered:Registered Collection	Stroud Water Research Center	04-Apr-1990	David H. Funk	United States	Virginia	Tazewell County		Station Spring Creek	37.095	-81.381	966
burkei	DHF	DHF1377-24	SWRC-AA_SSC1_245		BOLD:AEI3234	SWRC-AA_SSC1_245	Ameletus	adult	imago	Vouchered:Registered Collection	Stroud Water Research Center	04-Apr-1990	David H. Funk	United States	Virginia	Tazewell County		Station Spring Creek	37.095	-81.381	966
burkei	DHF	DHF1378-24	SWRC-AA_SSC1_247		BOLD:AEI3234	SWRC-AA_SSC1_247	Ameletus sp.	adult	imago	Vouchered:Registered Collection	Stroud Water Research Center	04-Apr-1990	David H. Funk	United States	Virginia	Tazewell County		Station Spring Creek	37.095	-81.381	966
burkei	DHF	DHF1407-24	SWRC-Ab_SSC3_58		BOLD:AEI3234	SWRC-Ab_SSC3_58	Ameletus	adult	imago	Vouchered:Registered Collection	Stroud Water Research Center	22-Apr-1990	David H. Funk	United States	Virginia	Tazewell County		Station Spring Creek	37.087	-81.402	1092
burkei	DHF	DHF1408-24	SWRC-Ab_SSC3_63		BOLD:AEI3234	SWRC-Ab_SSC3_63	Ameletus	adult	imago	Vouchered:Registered Collection	Stroud Water Research Center	22-Apr-1990	David H. Funk	United States	Virginia	Tazewell County		Station Spring Creek	37.087	-81.402	1092
burkei	DHF	DHF1409-24	SWRC-Ab_SSC3_65		BOLD:AEI3234	SWRC-Ab_SSC3_65	Ameletus	adult	imago	Vouchered:Registered Collection	Stroud Water Research Center	22-Apr-1990	David H. Funk	United States	Virginia	Tazewell County		Station Spring Creek	37.087	-81.402	1092
burkei	DHF	DHF1410-24	SWRC-Ab_SSC3_69		BOLD:AEI3234	SWRC-Ab_SSC3_69	Ameletus	adult	imago	Vouchered:Registered Collection	Stroud Water Research Center	22-Apr-1990	David H. Funk	United States	Virginia	Tazewell County		Station Spring Creek	37.087	-81.402	1092
burkei	DHF	DHF1411-24	SWRC-Ab_SSC3_70		BOLD:AEI3234	SWRC-Ab_SSC3_70	Ameletus	adult	imago	Vouchered:Registered Collection	Stroud Water Research Center	22-Apr-1990	David H. Funk	United States	Virginia	Tazewell County		Station Spring Creek	37.087	-81.402	1092
burkei	DHF	DHF1412-24	SWRC-Ab_SSC3_71		BOLD:AEI3234	SWRC-Ab_SSC3_71	Ameletus	adult	imago	Vouchered:Registered Collection	Stroud Water Research Center	22-Apr-1990	David H. Funk	United States	Virginia	Tazewell County		Station Spring Creek	37.087	-81.402	1092
burkei	DHF	DHF1413-24	SWRC-Ab_SSC3_72		BOLD:AEI3234	SWRC-Ab_SSC3_72	Ameletus	adult	imago	Vouchered:Registered Collection	Stroud Water Research Center	22-Apr-1990	David H. Funk	United States	Virginia	Tazewell County		Station Spring Creek	37.087	-81.402	1092
burkei	DHF	DHF1414-24	SWRC-Ab_SSC3_73		BOLD:AEI3234	SWRC-Ab_SSC3_73	Ameletus	adult	imago	Vouchered:Registered Collection	Stroud Water Research Center	22-Apr-1990	David H. Funk	United States	Virginia	Tazewell County		Station Spring Creek	37.087	-81.402	1092
burkei	DHF	DHF1415-24	SWRC-Ab_SSC3_74		BOLD:AEI3234	SWRC-Ab_SSC3_74	Ameletus	adult	imago	Vouchered:Registered Collection	Stroud Water Research Center	22-Apr-1990	David H. Funk	United States	Virginia	Tazewell County		Station Spring Creek	37.087	-81.402	1092
burkei	DHF	DHF1416-24	SWRC-Ab_SSC3_75		BOLD:AEI3234	SWRC-Ab_SSC3_75	Ameletus	adult	imago	Vouchered:Registered Collection	Stroud Water Research Center	22-Apr-1990	David H. Funk	United States	Virginia	Tazewell County		Station Spring Creek	37.087	-81.402	1092
burkei	DHF	DHF1417-24	SWRC-Ab_SSC3_77		BOLD:AEI3234	SWRC-Ab_SSC3_77	Ameletus	adult	imago	Vouchered:Registered Collection	Stroud Water Research Center	22-Apr-1990	David H. Funk	United States	Virginia	Tazewell County		Station Spring Creek	37.087	-81.402	1092
burkei	DHF	DHF1418-24	SWRC-Ab_SSC3_79		BOLD:AEI3234	SWRC-Ab_SSC3_79	Ameletus	adult	imago	Vouchered:Registered Collection	Stroud Water Research Center	22-Apr-1990	David H. Funk	United States	Virginia	Tazewell County		Station Spring Creek	37.087	-81.402	1092
burkei	DHF	DHF1419-24	SWRC-Ab_SSC3_80		BOLD:AEI3234	SWRC-Ab_SSC3_80	Ameletus	adult	imago	Vouchered:Registered Collection	Stroud Water Research Center	22-Apr-1990	David H. Funk	United States	Virginia	Tazewell County		Station Spring Creek	37.087	-81.402	1092
burkei	DHF	DHF1483-24	SWRC-Ab_SSC3_85		BOLD:AEI3234	SWRC-Ab_SSC3_85	Ameletus	adult	imago	Vouchered:Registered Collection	Stroud Water Research Center	15-Apr-2024	David H. Funk and Alan C. Graham	United States	Virginia	Tazewell County		Station Spring Creek	37.087	-81.404	1100
burkei	DHF	DHF1485-24	SWRC-Ab_SSC3_87		BOLD:AEI3234	SWRC-Ab_SSC3_87	Ameletus	adult	imago	Vouchered:Registered Collection	Stroud Water Research Center	15-Apr-2024	David H. Funk and Alan C. Graham	United States	Virginia	Tazewell County		Station Spring Creek	37.087	-81.404	1100
burkei	DHF	DHF1489-24	SWRC-Ab_SSC3_91		BOLD:AEI3234	SWRC-Ab_SSC3_91	Ameletus	adult	imago	Vouchered:Registered Collection	Stroud Water Research Center	15-Apr-2024	David H. Funk and Alan C. Graham	United States	Virginia	Tazewell County		Station Spring Creek	37.087	-81.404	1100
burkei	DHF	DHF1490-24	SWRC-Ab_SSC3_92		BOLD:AEI3234	SWRC-Ab_SSC3_92	Ameletus	adult	imago	Vouchered:Registered Collection	Stroud Water Research Center	15-Apr-2024	David H. Funk and Alan C. Graham	United States	Virginia	Tazewell County		Station Spring Creek	37.087	-81.404	1100
burkei	DHF	DHF1494-24	SWRC-Ab_SSC3_96		BOLD:AEI3234	SWRC-Ab_SSC3_96	Ameletus	adult	subimago	Vouchered:Registered Collection	Stroud Water Research Center	15-Apr-2024	David H. Funk and Alan C. Graham	United States	Virginia	Tazewell County		Station Spring Creek	37.087	-81.404	1100
burkei	DHF	DHF1496-24	SWRC-Ab_SSC3_100		BOLD:AEI3234	SWRC-Ab_SSC3_100	Ameletus	adult	imago	Vouchered:Registered Collection	Stroud Water Research Center	15-Apr-2024	David H. Funk and Alan C. Graham	United States	Virginia	Tazewell County		Station Spring Creek	37.087	-81.404	1100
burkei	DHF	DHF1497-24	SWRC-Ab_SSC3_101		BOLD:AEI3234	SWRC-Ab_SSC3_101	Ameletus	adult	imago	Vouchered:Registered Collection	Stroud Water Research Center	15-Apr-2024	David H. Funk and Alan C. Graham	United States	Virginia	Tazewell County		Station Spring Creek	37.087	-81.404	1100
burkei	DHF	DHF1499-24	SWRC-Ab_SSC3_103		BOLD:AEI3234	SWRC-Ab_SSC3_103	Ameletus	adult	imago	Vouchered:Registered Collection	Stroud Water Research Center	15-Apr-2024	David H. Funk and Alan C. Graham	United States	Virginia	Tazewell County		Station Spring Creek	37.087	-81.404	1100
burkei	DHF	DHF1500-24	SWRC-Ab_SSC3_107		BOLD:AEI3234	SWRC-Ab_SSC3_107	Ameletus	adult	imago	Vouchered:Registered Collection	Stroud Water Research Center	15-Apr-2024	David H. Funk and Alan C. Graham	United States	Virginia	Tazewell County		Station Spring Creek	37.087	-81.404	1100
burkei	DHF	DHF1502-24	SWRC-Ab_SSC3_120		BOLD:AEI3234	SWRC-Ab_SSC3_120	Ameletus	adult	imago	Vouchered:Registered Collection	Stroud Water Research Center	15-Apr-2024	David H. Funk and Alan C. Graham	United States	Virginia	Tazewell County		Station Spring Creek	37.087	-81.404	1100
cryptostimulus	LJMAY	LJMAY274-11	BIOUG00640-C04	L#LJMAY2011-022	BOLD:AAZ5038		Ameletus cryptostimulus	I			Indiana University Bloomington	09-Apr-2011	L. Jacobus	United States	Tennessee	Great Smoky Mountains National Park	Cataloochee Creek
cryptostimulus	DHF	DHF863-21	SWRC-Ac M 70.rerun		BOLD:AAZ5038	SWRC-Ac M 70	Ameletus cryptostimulus	adult	imago	Vouchered:Registered Collection	Stroud Water Research Center	30-Apr-1985	David H. Funk	United States	Virginia			Little Stony Creek	37.404	-80.509
cryptostimulus	DHF	DHF864-21	SWRC-Ac M 72.rerun		BOLD:AAZ5038	SWRC-Ac M 72	Ameletus cryptostimulus	adult	imago	Vouchered:Registered Collection	Stroud Water Research Center	02-May-1985	David H. Funk	United States	Virginia			Little Stony Creek	37.404	-80.509
cryptostimulus	DHF	DHF865-21	SWRC-Ac M 73.rerun		BOLD:AAZ5038	SWRC-Ac M 73	Ameletus cryptostimulus	adult	imago	Vouchered:Registered Collection	Stroud Water Research Center	03-May-1985	David H. Funk	United States	Virginia			Little Stony Creek	37.404	-80.509
cryptostimulus	DHF	DHF942-21	SWRC-Ac Gin 04		BOLD:AAZ5038	SWRC-Ac Gin 04	Ameletus cryptostimulus	adult	imago	Vouchered:Registered Collection	Stroud Water Research Center	22-Apr-2021	David H. Funk	United States	North Carolina			Gingercake Creek	35.924	-81.872
cryptostimulus	DHF	DHF943-21	SWRC-Ac Gin 05		BOLD:AAZ5038	SWRC-Ac Gin 05	Ameletus cryptostimulus	adult	imago	Vouchered:Registered Collection	Stroud Water Research Center	22-Apr-2021	David H. Funk	United States	North Carolina			Gingercake Creek	35.924	-81.872
cryptostimulus	DHF	DHF1171-23	SWRC-Ac_Wil_03		BOLD:AAZ5038	SWRC-Ac_Wil_03	Ameletus cryptostimulus	adult	imago	Vouchered:Registered Collection	Stroud Water Research Center	26-Apr-2023	David H. Funk and Michael C. Broomall	United States	North Carolina	Avery County		Wilson Creek	36.097	-81.807	1224
cryptostimulus	DHF	DHF1172-23	SWRC-Ac_Wil_04		BOLD:AAZ5038	SWRC-Ac_Wil_04	Ameletus cryptostimulus	adult	imago	Vouchered:Registered Collection	Stroud Water Research Center	26-Apr-2023	David H. Funk and Michael C. Broomall	United States	North Carolina	Avery County		Wilson Creek	36.097	-81.807	1224
cryptostimulus	DHF	DHF1173-23	SWRC-Ac_Gin_07		BOLD:AAZ5038	SWRC-Ac_Gin_07	Ameletus cryptostimulus	adult	imago	Vouchered:Registered Collection	Stroud Water Research Center	26-Apr-2023	David H. Funk and Michael C. Broomall	United States	North Carolina	Burke County		Gingercake Creek	35.924	-81.872	811
cryptostimulus	DHF	DHF1174-23	SWRC-Ac_Gin_08		BOLD:AAZ5038	SWRC-Ac_Gin_08	Ameletus cryptostimulus	adult	imago	Vouchered:Registered Collection	Stroud Water Research Center	26-Apr-2023	David H. Funk and Michael C. Broomall	United States	North Carolina	Burke County		Gingercake Creek	35.924	-81.872	811
cryptostimulus	DHF	DHF866-21	SWRC-Ac O 35.rerun		BOLD:AEL3905	SWRC-Ac O 35	Ameletus cryptostimulus	immature	nymph	Vouchered:Registered Collection	Stroud Water Research Center	13-May-1985	David H. Funk	United States	Virginia			Hemp Mill Br of Sheep Cr.	37.402	-79.651
cryptostimulus	DHF	DHF868-21	SWRC-Ac O 37.rerun		BOLD:AEL3905	SWRC-Ac O 37	Ameletus cryptostimulus	adult	imago	Vouchered:Registered Collection	Stroud Water Research Center	16-May-1985	David H. Funk	United States	Virginia			Hemp Mill Br of Sheep Cr.	37.402	-79.651
immaculatus	DHF	DHF830-21	SWRC-Ans Pun1 01		BOLD:AAB6153	SWRC-Ans Pun1 01	Ameletus	adult	imago	Vouchered:Registered Collection	Stroud Water Research Center	25-Apr-1990	David H. Funk	United States	West Virginia			Puncheoncamp Creek	37.486	-81.566
immaculatus	DHF	DHF842-21	SWRC-AL BB 77		BOLD:AAB6153	SWRC-AL BB 77	Ameletus	adult	imago	Vouchered:Registered Collection	Stroud Water Research Center	13-May-1985	David I. Rebuck	United States	Pennsylvania			trib of Wyalusing Creek	41.82	-75.933
immaculatus	DHF	DHF843-21	SWRC-AL BB 78		BOLD:AAB6153	SWRC-AL BB 78	Ameletus	adult	imago	Vouchered:Registered Collection	Stroud Water Research Center	13-May-1985	David I. Rebuck	United States	Pennsylvania			trib of Wyalusing Creek	41.82	-75.933
immaculatus	DHF	DHF844-21	SWRC-AL BB 79		BOLD:AAB6153	SWRC-AL BB 79	Ameletus	adult	imago	Vouchered:Registered Collection	Stroud Water Research Center	13-May-1985	David I. Rebuck	United States	Pennsylvania			trib of Wyalusing Creek	41.82	-75.933
immaculatus	DHF	DHF846-21	SWRC-Ab SSC3 37		BOLD:AAB6153	SWRC-Ab SSC3 37	Ameletus	adult	imago	Vouchered:Registered Collection	Stroud Water Research Center	06-May-1990	David H. Funk	United States	Virginia			Station Spring Creek	37.087	-81.402
immaculatus	DHF	DHF847-21	SWRC-Ab SSC3 45		BOLD:AAB6153	SWRC-Ab SSC3 45	Ameletus	adult	imago	Vouchered:Registered Collection	Stroud Water Research Center	12-May-1990	David H. Funk	United States	Virginia			Station Spring Creek	37.087	-81.402
immaculatus	DHF	DHF851-21	SWRC-Ata HIL2 02		BOLD:AAB6153	SWRC-Ata HIL2 02	Ameletus	adult	imago	Vouchered:Registered Collection	Stroud Water Research Center	28-Apr-1990	David H. Funk	United States	West Virginia			Hills Creek	38.181	-80.339
immaculatus	DHF	DHF853-21	SWRC-Ata CHA1 28		BOLD:AAB6153	SWRC-Ata CHA1 28	Ameletus	adult	imago	Vouchered:Registered Collection	Stroud Water Research Center	06-May-1990	David H. Funk	United States	West Virginia			trib of Charles Creek	38.182	-80.269
immaculatus	DHF	DHF854-21	SWRC-Ata CHA1 33		BOLD:AAB6153	SWRC-Ata CHA1 33	Ameletus	adult	imago	Vouchered:Registered Collection	Stroud Water Research Center	07-May-1990	David H. Funk	United States	West Virginia			trib of Charles Creek	38.182	-80.269
immaculatus	DHF	DHF855-21	SWRC-Ata CHA1 41		BOLD:AAB6153	SWRC-Ata CHA1 41	Ameletus	adult	imago	Vouchered:Registered Collection	Stroud Water Research Center	08-May-1990	David H. Funk	United States	West Virginia			trib of Charles Creek	38.182	-80.269
immaculatus	DHF	DHF856-21	SWRC-Ans FH 01		BOLD:AAB6153	SWRC-Ans FH 01	Ameletus	immature	nymph	Vouchered:Registered Collection	Stroud Water Research Center	14-Mar-2021	David H. Funk	United States	Maryland			trib of Big Elk Cr	39.715	-75.838
immaculatus	GBAAI	GBMH11795-19	KX576496		BOLD:AAB6153	LCRI P2-35	Ameletus sp. NLE-2017				Mined from GenBank, NCBI	25-Jun-2015		United States					44.8186	-73.5411
immaculatus	AMISC	AMISC300-08	2309420775	64148817	BOLD:AAB6153		Ameletus lineatus	I	PRLN-104-R-2007_R07167:32B3		Smithsonian Institution, National Museum of Natural History	05-Apr-2007	MD-DNR	United States	Maryland	Allegany	North Branch Potomac River	UT NORTH BRANCH POTOMAC RIVER	39.558	-78.9084	494
immaculatus	AMID	AMID225-08	3710830144	65459578	BOLD:AAB6153		Ameletus lineatus	I	PRLN-305-R-2007_R07196:33D4		United States Environmental Protection Agency	17-Apr-2007	Maryland-Dept Natural Resources	United States	Maryland	AL	North Branch Potomac River	COLLIER RUN	39.633	-78.67908	280
immaculatus	AMISC	AMISC066-08	3610050193	64148518	BOLD:AAB6153		Ameletus lineatus	I	UMON-203-R-2007_R07189:29C9		Smithsonian Institution, National Museum of Natural History	11-Apr-2007	MD-DNR	United States	Maryland	Carroll	Middle Potomac River	Alloway Creek	39.698	-77.2049	116
immaculatus	AMISC	AMISC071-08	5010140383	64148463	BOLD:AAB6153		Ameletus lineatus	I	LIKG-110-R-2007_R07191:29H9		Smithsonian Institution, National Museum of Natural History	16-Apr-2007	MD-DNR	United States	Maryland	Washington	Upper Potomac River	UT Little Cove Creek	39.711	-78.0091	280
immaculatus	AMISC	AMISC113-08	1009421054	64148236	BOLD:AAB6153		Ameletus lineatus	I	PRLN-104-R-2007_R07167:30C3		Smithsonian Institution, National Museum of Natural History	05-Apr-2007	MD-DNR	United States	Maryland	Allegany	North Branch Potomac River	UT NORTH BRANCH POTOMAC RIVER	39.558	-78.9084	494
immaculatus	AMISC	AMISC299-08	6509420103	64148379	BOLD:AAB6153		Ameletus lineatus	I	PRLN-104-R-2007_R07167:32A3		Smithsonian Institution, National Museum of Natural History	05-Apr-2007	MD-DNR	United States	Maryland	Allegany	North Branch Potomac River	UT NORTH BRANCH POTOMAC RIVER	39.558	-78.9084	494
immaculatus	AMISE	AMISE280-08	8810140591	8810140591	BOLD:AAB6153		Ameletus lineatus	I	LIKG-110-R-2007_R07191:47F12		Smithsonian Institution, National Museum of Natural History	16-Apr-2007	MD-DNR	United States	Maryland	Washington	Upper Potomac River	UT Little Cove Creek	39.711	-78.0091	280
immaculatus	AMISC	AMISC259-08	3910140610	64148559	BOLD:AAB6153		Ameletus lineatus	I	LIKG-110-R-2007_R07191:31H9		Smithsonian Institution, National Museum of Natural History	16-Apr-2007	MD-DNR	United States	Maryland	Washington	Upper Potomac River	UT Little Cove Creek	39.711	-78.0091	280
immaculatus	AMISE	AMISE287-08	9810140146	9810140146	BOLD:AAB6153		Ameletus lineatus	I	LIKG-110-R-2007_R07191:48E1		Smithsonian Institution, National Museum of Natural History	16-Apr-2007	MD-DNR	United States	Maryland	Washington	Upper Potomac River	UT Little Cove Creek	39.711	-78.0091	280
immaculatus	AMISC	AMISC019-08	3609420852	64148524	BOLD:AAB6153		Ameletus lineatus	I	PRLN-104-R-2007_R07167:29C3		Smithsonian Institution, National Museum of Natural History	05-Apr-2007	MD-DNR	United States	Maryland	Allegany	North Branch Potomac River	UT NORTH BRANCH POTOMAC RIVER	39.558	-78.9084	494
immaculatus	AMISC	AMISC165-08	6610140459	64148175	BOLD:AAB6153		Ameletus lineatus	I	LIKG-110-R-2007_R07191:30H9		Smithsonian Institution, National Museum of Natural History	16-Apr-2007	MD-DNR	United States	Maryland	Washington	Upper Potomac River	UT Little Cove Creek	39.711	-78.0091	280
immaculatus	DHF	DHF909-21	SWRC-AL MCE 12.rerun		BOLD:AAB6153	SWRC-AL MCE 12	Ameletus	adult	imago	Vouchered:Registered Collection	Stroud Water Research Center	03-Apr-1987	David H. Funk	United States	Pennsylvania			E Br McCorkles Rock Creek	39.925	-75.78
immaculatus	DHF	DHF911-21	SWRC-AL EE 16.rerun		BOLD:AAB6153	SWRC-AL EE 16	Ameletus	adult	subimago	Vouchered:Registered Collection	Stroud Water Research Center	15-May-1985	David I. Rebuck	United States	Vermont			S Fk Goodman Brook	43.23	-73.12
immaculatus	DHF	DHF912-21	SWRC-AL EE 17.rerun		BOLD:AAB6153	SWRC-AL EE 17	Ameletus	adult	subimago	Vouchered:Registered Collection	Stroud Water Research Center	15-May-1985	David I. Rebuck	United States	Vermont			S Fk Goodman Brook	43.23	-73.12
immaculatus	DHF	DHF904-21	SWRC-Ans Pun1 04.rerun		BOLD:AAB6153	SWRC-Ans Pun1 04	Ameletus	adult	imago	Vouchered:Registered Collection	Stroud Water Research Center	25-Apr-1990	David H. Funk	United States	West Virginia			Puncheoncamp Creek	37.486	-81.566
immaculatus	DHF	DHF905-21	SWRC-AL ENO1 11.rerun		BOLD:AAB6153	SWRC-AL ENO1 11	Ameletus	adult	subimago	Vouchered:Registered Collection	Stroud Water Research Center	16-Apr-1988	David H. Funk	United States	North Carolina			trib of Eno River	36.06	-78.977
immaculatus	DHF	DHF906-21	SWRC-AL ENO1 12.rerun		BOLD:AAB6153	SWRC-AL ENO1 12	Ameletus	adult	subimago	Vouchered:Registered Collection	Stroud Water Research Center	16-Apr-1988	David H. Funk	United States	North Carolina			trib of Eno River	36.06	-78.977
immaculatus	DHF	DHF907-21	SWRC-AL ENO1 13.rerun		BOLD:AAB6153	SWRC-AL ENO1 13	Ameletus	adult	subimago	Vouchered:Registered Collection	Stroud Water Research Center	16-Apr-1988	David H. Funk	United States	North Carolina			trib of Eno River	36.06	-78.977
immaculatus	DHF	DHF908-21	SWRC-AL MCE 11.rerun		BOLD:AAB6153	SWRC-AL MCE 11	Ameletus	adult	imago	Vouchered:Registered Collection	Stroud Water Research Center	03-Apr-1987	David H. Funk	United States	Pennsylvania			E Br McCorkles Rock Creek	39.925	-75.78
immaculatus	DHF	DHF913-21	SWRC-AL EE 18.rerun		BOLD:AAB6153	SWRC-AL EE 18	Ameletus	adult	subimago	Vouchered:Registered Collection	Stroud Water Research Center	15-May-1985	David I. Rebuck	United States	Vermont			S Fk Goodman Brook	43.23	-73.12
immaculatus	DHF	DHF914-21	SWRC-AL BB 78.rerun		BOLD:AAB6153	SWRC-AL BB 78	Ameletus	adult	imago	Vouchered:Registered Collection	Stroud Water Research Center	13-May-1985	David I. Rebuck	United States	Pennsylvania			trib of Wyalusing Creek	41.82	-75.933
immaculatus	DHF	DHF915-21	SWRC-Ata HIL2 01.rerun		BOLD:AAB6153	SWRC-Ata HIL2 01	Ameletus	adult	imago	Vouchered:Registered Collection	Stroud Water Research Center	23-Apr-1990	David H. Funk	United States	West Virginia			Hills Creek	38.181	-80.339
immaculatus	DHF	DHF930-21	SWRC-AL BB 80		BOLD:AAB6153	SWRC-AL BB 80	Ameletus	adult	imago	Vouchered:Registered Collection	Stroud Water Research Center	14-May-1985	David I. Rebuck	United States	Pennsylvania			trib of Wyalusing Creek	41.82	-75.933
immaculatus	DHF	DHF931-21	SWRC-AL BB 81		BOLD:AAB6153	SWRC-AL BB 81	Ameletus	adult	imago	Vouchered:Registered Collection	Stroud Water Research Center	14-May-1985	David I. Rebuck	United States	Pennsylvania			trib of Wyalusing Creek	41.82	-75.933
immaculatus	DHF	DHF932-21	SWRC-Ans Hof 01		BOLD:AAB6153	SWRC-Ans Hof 01	Ameletus	adult	imago	Vouchered:Registered Collection	Stroud Water Research Center	12-May-2021	David H. Funk	United States	New York			Hoffman Brook	41.899	-75.098
immaculatus	DHF	DHF933-21	SWRC-Ans Han 03		BOLD:AAB6153	SWRC-Ans Han 03	Ameletus	adult	imago	Vouchered:Registered Collection	Stroud Water Research Center	26-May-2021	Michael C. Broomall	United States	New York			UNT Hankins Creek	41.838	-75.066
immaculatus	DHF	DHF934-21	SWRC-Ans Han 05		BOLD:AAB6153	SWRC-Ans Han 05	Ameletus	adult	imago	Vouchered:Registered Collection	Stroud Water Research Center	26-May-2021	Michael C. Broomall	United States	New York			UNT Hankins Creek	41.838	-75.066
immaculatus	DHF	DHF935-21	SWRC-Ans Ray 01		BOLD:AAB6153	SWRC-Ans Ray 01	Ameletus	adult	imago	Vouchered:Registered Collection	Stroud Water Research Center	20-May-2021	Michael C. Broomall	United States	Pennsylvania			Raymondskill Cr.	41.292	-74.882
immaculatus	DHF	DHF948-21	SWRC-Ac Shi 11		BOLD:AAB6153	SWRC-Ac Shi 11	Ameletus	adult	imago	Vouchered:Registered Collection	Stroud Water Research Center	22-Apr-2021	David H. Funk	United States	West Virginia			Shingle Mill Cr	38.897	-78.92
immaculatus	DHF	DHF949-21	SWRC-Ac Shi 12		BOLD:AAB6153	SWRC-Ac Shi 12	Ameletus	adult	imago	Vouchered:Registered Collection	Stroud Water Research Center	22-Apr-2021	David H. Funk	United States	West Virginia			Shingle Mill Cr	38.897	-78.92
immaculatus	DHF	DHF991-22	SWRC-Ans_FH_02		BOLD:AAB6153	SWRC-Ans FH 02	Ameletus	immature	nymph	Vouchered:Registered Collection	Stroud Water Research Center	14-Mar-2021	David H. Funk	United States	Maryland	Cecil County		trib of Big Elk Cr	39.715	-75.838
immaculatus	DHF	DHF992-22	SWRC-Ac_Shi13_01		BOLD:AAB6153	SWRC-Ac Shi13 01	Ameletus	immature	imago	Vouchered:Registered Collection	Stroud Water Research Center	22-Apr-2021	David H. Funk	United States	West Virginia	Hardy County		Shingle Mill Cr	38.897	-78.92
immaculatus	DHF	DHF993-22	SWRC-Ac_Shi_10		BOLD:AAB6153	SWRC-Ac Shi 10	Ameletus	immature	imago	Vouchered:Registered Collection	Stroud Water Research Center	22-Apr-2021	David H. Funk	United States	West Virginia	Hardy County		Shingle Mill Cr	38.897	-78.92
immaculatus	DHF	DHF994-22	SWRC-Ans_Pin_01		BOLD:AAB6153	SWRC-Ans Pin 01	Ameletus	immature	imago	Vouchered:Registered Collection	Stroud Water Research Center	26-May-2021	Michael C. Broomall	United States	New York	Sullivan County		Pine Kill	41.551	-74.578
immaculatus	DHF	DHF995-22	SWRC-Ans_Han_01		BOLD:AAB6153	SWRC-Ans Han 01	Ameletus	immature	imago	Vouchered:Registered Collection	Stroud Water Research Center	26-May-2021	Michael C. Broomall	United States	New York	Sullivan County		UNT Hankins Creek	41.838	-75.066
immaculatus	DHF	DHF996-22	SWRC-Ans_Han_04		BOLD:AAB6153	SWRC-Ans Han 04	Ameletus	immature	imago	Vouchered:Registered Collection	Stroud Water Research Center	26-May-2021	Michael C. Broomall	United States	New York	Sullivan County		UNT Hankins Creek	41.838	-75.066
immaculatus	DHF	DHF1002-22	SWRC-Ans_Shi_09		BOLD:AAB6153	SWRC-Ans Shi 09	Ameletus	immature	nymph	Vouchered:Registered Collection	Stroud Water Research Center	08-May-2022	David H. Funk	United States	West Virginia	Hardy County		Shingle Mill Cr	38.897	-78.92
immaculatus	DHF	DHF1003-22	SWRC-Ans_Shi_10		BOLD:AAB6153	SWRC-Ans Shi 10	Ameletus	immature	nymph	Vouchered:Registered Collection	Stroud Water Research Center	08-May-2022	David H. Funk	United States	West Virginia	Hardy County		Shingle Mill Cr	38.897	-78.92
immaculatus	DHF	DHF1005-22	SWRC-Ans_Shi_12		BOLD:AAB6153	SWRC-Ans Shi 12	Ameletus	immature	nymph	Vouchered:Registered Collection	Stroud Water Research Center	08-May-2022	David H. Funk	United States	West Virginia	Hardy County		Shingle Mill Cr	38.897	-78.92
immaculatus	DHF	DHF1006-22	SWRC-Ans_Shi_13		BOLD:AAB6153	SWRC-Ans Shi 13	Ameletus	immature	nymph	Vouchered:Registered Collection	Stroud Water Research Center	08-May-2022	David H. Funk	United States	West Virginia	Hardy County		Shingle Mill Cr	38.897	-78.92
immaculatus	DHF	DHF1007-22	SWRC-Ans_Shi_14		BOLD:AAB6153	SWRC-Ans Shi 14	Ameletus	immature	nymph	Vouchered:Registered Collection	Stroud Water Research Center	08-May-2022	David H. Funk	United States	West Virginia	Hardy County		Shingle Mill Cr	38.897	-78.92
immaculatus	DHF	DHF1008-22	SWRC-Ans_Shi_15		BOLD:AAB6153	SWRC-Ans Shi 15	Ameletus	immature	nymph	Vouchered:Registered Collection	Stroud Water Research Center	08-May-2022	David H. Funk	United States	West Virginia	Hardy County		Shingle Mill Cr	38.897	-78.92
immaculatus	DHF	DHF1009-22	SWRC-Ans_Shi_16		BOLD:AAB6153	SWRC-Ans Shi 16	Ameletus	immature	nymph	Vouchered:Registered Collection	Stroud Water Research Center	08-May-2022	David H. Funk	United States	West Virginia	Hardy County		Shingle Mill Cr	38.897	-78.92
immaculatus	DHF	DHF1010-22	SWRC-Ans_Shi_17		BOLD:AAB6153	SWRC-Ans Shi 17	Ameletus	immature	nymph	Vouchered:Registered Collection	Stroud Water Research Center	08-May-2022	David H. Funk	United States	West Virginia	Hardy County		Shingle Mill Cr	38.897	-78.92
immaculatus	DHF	DHF1011-22	SWRC-Ans_Shi_18		BOLD:AAB6153	SWRC-Ans Shi 18	Ameletus	immature	nymph	Vouchered:Registered Collection	Stroud Water Research Center	08-May-2022	David H. Funk	United States	West Virginia	Hardy County		Shingle Mill Cr	38.897	-78.92
immaculatus	DHF	DHF1012-22	SWRC-Ans_Shi_19		BOLD:AAB6153	SWRC-Ans Shi 19	Ameletus	immature	nymph	Vouchered:Registered Collection	Stroud Water Research Center	08-May-2022	David H. Funk	United States	West Virginia	Hardy County		Shingle Mill Cr	38.897	-78.92
immaculatus	DHF	DHF1013-22	SWRC-Ans_Shi_20		BOLD:AAB6153	SWRC-Ans Shi 20	Ameletus	immature	nymph	Vouchered:Registered Collection	Stroud Water Research Center	08-May-2022	David H. Funk	United States	West Virginia	Hardy County		Shingle Mill Cr	38.897	-78.92
immaculatus	DHF	DHF1014-22	SWRC-Ans_Shi_21		BOLD:AAB6153	SWRC-Ans Shi 21	Ameletus	immature	nymph	Vouchered:Registered Collection	Stroud Water Research Center	08-May-2022	David H. Funk	United States	West Virginia	Hardy County		Shingle Mill Cr	38.897	-78.92
immaculatus	DHF	DHF1015-22	SWRC-Ans_Shi_22		BOLD:AAB6153	SWRC-Ans Shi 22	Ameletus	immature	nymph	Vouchered:Registered Collection	Stroud Water Research Center	08-May-2022	David H. Funk	United States	West Virginia	Hardy County		Shingle Mill Cr	38.897	-78.92
immaculatus	DHF	DHF1016-22	SWRC-Ans_Shi_23		BOLD:AAB6153	SWRC-Ans Shi 23	Ameletus	immature	nymph	Vouchered:Registered Collection	Stroud Water Research Center	08-May-2022	David H. Funk	United States	West Virginia	Hardy County		Shingle Mill Cr	38.897	-78.92
immaculatus	DHF	DHF1018-22	SWRC-Ans_Shi_25		BOLD:AAB6153	SWRC-Ans Shi 25	Ameletus	immature	nymph	Vouchered:Registered Collection	Stroud Water Research Center	08-May-2022	David H. Funk	United States	West Virginia	Hardy County		Shingle Mill Cr	38.897	-78.92
immaculatus	DHF	DHF1019-22	SWRC-Ans_Shi_26		BOLD:AAB6153	SWRC-Ans Shi 26	Ameletus	immature	nymph	Vouchered:Registered Collection	Stroud Water Research Center	08-May-2022	David H. Funk	United States	West Virginia	Hardy County		Shingle Mill Cr	38.897	-78.92
immaculatus	DHF	DHF1020-22	SWRC-Ans_Shi_27		BOLD:AAB6153	SWRC-Ans Shi 27	Ameletus	immature	nymph	Vouchered:Registered Collection	Stroud Water Research Center	08-May-2022	David H. Funk	United States	West Virginia	Hardy County		Shingle Mill Cr	38.897	-78.92
immaculatus	DHF	DHF1021-22	SWRC-Ans_Shi_28		BOLD:AAB6153	SWRC-Ans Shi 28	Ameletus	immature	nymph	Vouchered:Registered Collection	Stroud Water Research Center	08-May-2022	David H. Funk	United States	West Virginia	Hardy County		Shingle Mill Cr	38.897	-78.92
immaculatus	DHF	DHF1342-24	SWRC-AL_Bat7_02		BOLD:AAB6153	SWRC-AL_Bat7_02	Ameletus	adult	imago	Vouchered:Registered Collection	Stroud Water Research Center	23-Apr-1986	David H. Funk	United States	New York	Washington County		Battenkill River	43.145	-73.365
immaculatus	DHF	DHF1345-24	SWRC-AL_EE_02		BOLD:AAB6153	SWRC-AL_EE_02	Ameletus ludens	adult	imago	Vouchered:Registered Collection	Stroud Water Research Center	23-Apr-1985	David H. Funk and David I. Rebuck	United States	Vermont	Bennington County		S. Fork Goodman Brook	43.231	-73.119	453
immaculatus	DHF	DHF1346-24	SWRC-AL_EE_03		BOLD:AAB6153	SWRC-AL_EE_03	Ameletus	adult	imago	Vouchered:Registered Collection	Stroud Water Research Center	23-Apr-1985	David H. Funk and David I. Rebuck	United States	Vermont	Bennington County		S. Fork Goodman Brook	43.231	-73.119	453
immaculatus	DHF	DHF1347-24	SWRC-AL_EE_04		BOLD:AAB6153	SWRC-AL_EE_04	Ameletus	adult	imago	Vouchered:Registered Collection	Stroud Water Research Center	23-Apr-1985	David H. Funk and David I. Rebuck	United States	Vermont	Bennington County		S. Fork Goodman Brook	43.231	-73.119	453
immaculatus	DHF	DHF1348-24	SWRC-AL_EE_05		BOLD:AAB6153	SWRC-AL_EE_05	Ameletus	adult	imago	Vouchered:Registered Collection	Stroud Water Research Center	23-Apr-1985	David H. Funk and David I. Rebuck	United States	Vermont	Bennington County		S. Fork Goodman Brook	43.231	-73.119	453
immaculatus	DHF	DHF1350-24	SWRC-AL_EE_07		BOLD:AAB6153	SWRC-AL_EE_07	Ameletus	adult	imago	Vouchered:Registered Collection	Stroud Water Research Center	23-Apr-1985	David H. Funk and David I. Rebuck	United States	Vermont	Bennington County		S. Fork Goodman Brook	43.231	-73.119	453
immaculatus	DHF	DHF1351-24	SWRC-AL_EE_14		BOLD:AAB6153	SWRC-AL_EE_14	Ameletus	adult	imago	Vouchered:Registered Collection	Stroud Water Research Center	23-Apr-1985	David H. Funk and David I. Rebuck	United States	Vermont	Bennington County		S. Fork Goodman Brook	43.231	-73.119	453
immaculatus	DHF	DHF1354-24	SWRC-As_WS3_03		BOLD:AAB6153	SWRC-As_WS3_03	Ameletus	larva		Vouchered:Registered Collection	Stroud Water Research Center	28-Mar-2023	David H. Funk and Michael C. Broomall	United States	West Virginia	Tucker County		WS 3+4	39.06	-79.661	719
immaculatus	DHF	DHF1355-24	SWRC-As_WS3_08		BOLD:AAB6153	SWRC-As_WS3_08	Ameletus	adult	imago	Vouchered:Registered Collection	Stroud Water Research Center	28-Mar-2023	David H. Funk and Michael C. Broomall	United States	West Virginia	Tucker County		WS 3+4	39.06	-79.661	719
immaculatus	DHF	DHF1189-23	SWRC-As_WS3_01		BOLD:AAB6153	SWRC-As_WS3_01	Ameletus	adult	subimago	Vouchered:Registered Collection	Stroud Water Research Center	28-Mar-2023	David H. Funk and Michael C. Broomall	United States	West Virginia	Tucker County		WS 3+4	39.06	-79.661	719
immaculatus	DHF	DHF1190-23	SWRC-As_WS3_02		BOLD:AAB6153	SWRC-As_WS3_02	Ameletus	adult	imago	Vouchered:Registered Collection	Stroud Water Research Center	28-Mar-2023	David H. Funk and Michael C. Broomall	United States	West Virginia	Tucker County		WS 3+4	39.06	-79.661	719
immaculatus	DHF	DHF1191-23	SWRC-As_WS3_05		BOLD:AAB6153	SWRC-As_WS3_05	Ameletus	adult	imago	Vouchered:Registered Collection	Stroud Water Research Center	28-Mar-2023	David H. Funk and Michael C. Broomall	United States	West Virginia	Tucker County		WS 3+4	39.06	-79.661	719
immaculatus	DHF	DHF1192-23	SWRC-As_WS3_06		BOLD:AAB6153	SWRC-As_WS3_06	Ameletus	adult	subimago	Vouchered:Registered Collection	Stroud Water Research Center	28-Mar-2023	David H. Funk and Michael C. Broomall	United States	West Virginia	Tucker County		WS 3+4	39.06	-79.661	719
immaculatus	DHF	DHF1193-23	SWRC-As_WS3_07		BOLD:AAB6153	SWRC-As_WS3_07	Ameletus	adult	imago	Vouchered:Registered Collection	Stroud Water Research Center	28-Mar-2023	David H. Funk and Michael C. Broomall	United States	West Virginia	Tucker County		WS 3+4	39.06	-79.661	719
immaculatus	DHF	DHF1194-23	SWRC-As_WS3_16		BOLD:AAB6153	SWRC-As_WS3_16	Ameletus	adult	subimago	Vouchered:Registered Collection	Stroud Water Research Center	28-Mar-2023	David H. Funk and Michael C. Broomall	United States	West Virginia	Tucker County		WS 3+4	39.06	-79.661	719
immaculatus	DHF	DHF1195-23	SWRC-As_WS3_18		BOLD:AAB6153	SWRC-As_WS3_18	Ameletus	adult	imago	Vouchered:Registered Collection	Stroud Water Research Center	28-Mar-2023	David H. Funk and Michael C. Broomall	United States	West Virginia	Tucker County		WS 3+4	39.06	-79.661	719
immaculatus	DHF	DHF1201-23	SWRC-As_Idl_01		BOLD:AAB6153	SWRC-As_Idl_01	Ameletus	adult	imago	Vouchered:Registered Collection	Stroud Water Research Center	29-Mar-2023	David H. Funk and Michael C. Broomall	United States	West Virginia	Tucker County		Idlemans Run	39.031	-79.407	1067
immaculatus	DHF	DHF1202-23	SWRC-As_Idl_04		BOLD:AAB6153	SWRC-As_Idl_04	Ameletus	adult	imago	Vouchered:Registered Collection	Stroud Water Research Center	29-Mar-2023	David H. Funk and Michael C. Broomall	United States	West Virginia	Tucker County		Idlemans Run	39.031	-79.407	1067
immaculatus	DHF	DHF1203-23	SWRC-As_Idl_05		BOLD:AAB6153	SWRC-As_Idl_05	Ameletus	adult	imago	Vouchered:Registered Collection	Stroud Water Research Center	29-Mar-2023	David H. Funk and Michael C. Broomall	United States	West Virginia	Tucker County		Idlemans Run	39.031	-79.407	1067
immaculatus	DHF	DHF1204-23	SWRC-As_Idl_08		BOLD:AAB6153	SWRC-As_Idl_08	Ameletus	adult	imago	Vouchered:Registered Collection	Stroud Water Research Center	29-Mar-2023	David H. Funk and Michael C. Broomall	United States	West Virginia	Tucker County		Idlemans Run	39.031	-79.407	1067
immaculatus	DHF	DHF1205-23	SWRC-As_Idl_12		BOLD:AAB6153	SWRC-As_Idl_12	Ameletus	adult	imago	Vouchered:Registered Collection	Stroud Water Research Center	29-Mar-2023	David H. Funk and Michael C. Broomall	United States	West Virginia	Tucker County		Idlemans Run	39.031	-79.407	1067
immaculatus	DHF	DHF1206-23	SWRC-As_Idl_13		BOLD:AAB6153	SWRC-As_Idl_13	Ameletus	adult	imago	Vouchered:Registered Collection	Stroud Water Research Center	29-Mar-2023	David H. Funk and Michael C. Broomall	United States	West Virginia	Tucker County		Idlemans Run	39.031	-79.407	1067
immaculatus	DHF	DHF1207-23	SWRC-As_Idl_14		BOLD:AAB6153	SWRC-As_Idl_14	Ameletus	adult	imago	Vouchered:Registered Collection	Stroud Water Research Center	29-Mar-2023	David H. Funk and Michael C. Broomall	United States	West Virginia	Tucker County		Idlemans Run	39.031	-79.407	1067
immaculatus	DHF	DHF1236-23	SWRC-As_WS3_34		BOLD:AAB6153	SWRC-As_WS3_34	Ameletus	adult	imago	Vouchered:Registered Collection	Stroud Water Research Center	28-Mar-2023	David H. Funk and Michael C. Broomall	United States	West Virginia	Tucker County		WS 3+4	39.06	-79.661	719
immaculatus	DHF	DHF1289-23	SWRC-As_WS3_53		BOLD:AAB6153	SWRC-As_WS3_53	Ameletus tarteri	nymph		Vouchered:Registered Collection	Stroud Water Research Center	02-Aug-2023	David H. Funk	United States	West Virginia	Tucker County		WS 3+4	39.06	-79.661	719
immaculatus	DHF	DHF1292-23	SWRC-As_WS3_40		BOLD:AAB6153	SWRC-As_WS3_40	Ameletus	adult	imago	Vouchered:Registered Collection	Stroud Water Research Center	28-Mar-2023	David H. Funk and Michael C. Broomall	United States	West Virginia	Tucker County		WS 3+4	39.06	-79.661	719
immaculatus	DHF	DHF1294-23	SWRC-As_WS3_42		BOLD:AAB6153	SWRC-As_WS3_42	Ameletus	adult	subimago	Vouchered:Registered Collection	Stroud Water Research Center	28-Mar-2023	David H. Funk and Michael C. Broomall	United States	West Virginia	Tucker County		WS 3+4	39.06	-79.661	719
immaculatus	DHF	DHF1296-23	SWRC-As_WS3_45		BOLD:AAB6153	SWRC-As_WS3_45	Ameletus	adult	imago	Vouchered:Registered Collection	Stroud Water Research Center	28-Mar-2023	David H. Funk and Michael C. Broomall	United States	West Virginia	Tucker County		WS 3+4	39.06	-79.661	719
immaculatus	DHF	DHF1297-23	SWRC-As_WS3_46		BOLD:AAB6153	SWRC-As_WS3_46	Ameletus	adult	imago	Vouchered:Registered Collection	Stroud Water Research Center	28-Mar-2023	David H. Funk and Michael C. Broomall	United States	West Virginia	Tucker County		WS 3+4	39.06	-79.661	719
immaculatus	DHF	DHF1371-24	SWRC-AA_SSC1_129		BOLD:AAB6153	SWRC-AA_SSC1_129	Ameletus	adult	imago	Vouchered:Registered Collection	Stroud Water Research Center	04-Apr-1990	David H. Funk	United States	Virginia	Tazewell County		Station Spring Creek	37.095	-81.381	966
immaculatus	DHF	DHF1374-24	SWRC-AA_SSC1_241		BOLD:AAB6153	SWRC-AA_SSC1_241	Ameletus	adult	imago	Vouchered:Registered Collection	Stroud Water Research Center	04-Apr-1990	David H. Funk	United States	Virginia	Tazewell County		Station Spring Creek	37.095	-81.381	966
immaculatus	DHF	DHF1387-24	SWRC-AW_J_119		BOLD:AAB6153	SWRC-AW_J_119	Ameletus	adult	imago	Vouchered:Registered Collection	Stroud Water Research Center	08-May-1987	David H. Funk	United States	Ohio	Lawrence County		Storms Creek	38.606	-82.629	181
immaculatus	DHF	DHF1398-24	SWRC-AW_J_145		BOLD:AAB6153	SWRC-AW_J_145	Ameletus	adult	imago	Vouchered:Registered Collection	Stroud Water Research Center	08-May-1987	David H. Funk	United States	Ohio	Lawrence County		Storms Creek	38.606	-82.629	181
immaculatus	DHF	DHF1401-24	SWRC-AW_J_153		BOLD:AAB6153	SWRC-AW_J_153	Ameletus	adult	imago	Vouchered:Registered Collection	Stroud Water Research Center	08-May-1987	David H. Funk	United States	Ohio	Lawrence County		Storms Creek	38.606	-82.629	181
immaculatus	DHF	DHF1403-24	SWRC-AW_J_155		BOLD:AAB6153	SWRC-AW_J_155	Ameletus	adult	imago	Vouchered:Registered Collection	Stroud Water Research Center	08-May-1987	David H. Funk	United States	Ohio	Lawrence County		Storms Creek	38.606	-82.629	181
immaculatus	DHF	DHF1473-24	SWRC-AL_Smul_05		BOLD:AAB6153	SWRC-AL_Smul_05	Ameletus	adult	imago	Vouchered:Registered Collection	Stroud Water Research Center	27-Mar-2024	David H. Funk and David I. Rebuck	United States	Pennsylvania	Center County		Smullton Gap	40.932	-77.437	516
immaculatus	DHF	DHF1474-24	SWRC-AL_Smul_06		BOLD:AAB6153	SWRC-AL_Smul_06	Ameletus	adult	subimago	Vouchered:Registered Collection	Stroud Water Research Center	27-Mar-2024	David H. Funk and David I. Rebuck	United States	Pennsylvania	Center County		Smullton Gap	40.932	-77.437	516
immaculatus	DHF	DHF1482-24	SWRC-Ab_SSC3_84		BOLD:AAB6153	SWRC-Ab_SSC3_84	Ameletus	adult	imago	Vouchered:Registered Collection	Stroud Water Research Center	15-Apr-2024	David H. Funk and Alan C. Graham	United States	Virginia	Tazewell County		Station Spring Creek	37.087	-81.404	1100
immaculatus	DHF	DHF1484-24	SWRC-Ab_SSC3_86		BOLD:AAB6153	SWRC-Ab_SSC3_86	Ameletus	adult	imago	Vouchered:Registered Collection	Stroud Water Research Center	15-Apr-2024	David H. Funk and Alan C. Graham	United States	Virginia	Tazewell County		Station Spring Creek	37.087	-81.404	1100
immaculatus	DHF	DHF1486-24	SWRC-Ab_SSC3_88		BOLD:AAB6153	SWRC-Ab_SSC3_88	Ameletus	adult	imago	Vouchered:Registered Collection	Stroud Water Research Center	15-Apr-2024	David H. Funk and Alan C. Graham	United States	Virginia	Tazewell County		Station Spring Creek	37.087	-81.404	1100
immaculatus	DHF	DHF1487-24	SWRC-Ab_SSC3_89		BOLD:AAB6153	SWRC-Ab_SSC3_89	Ameletus	adult	imago	Vouchered:Registered Collection	Stroud Water Research Center	15-Apr-2024	David H. Funk and Alan C. Graham	United States	Virginia	Tazewell County		Station Spring Creek	37.087	-81.404	1100
immaculatus	DHF	DHF1488-24	SWRC-Ab_SSC3_90		BOLD:AAB6153	SWRC-Ab_SSC3_90	Ameletus	adult	imago	Vouchered:Registered Collection	Stroud Water Research Center	15-Apr-2024	David H. Funk and Alan C. Graham	United States	Virginia	Tazewell County		Station Spring Creek	37.087	-81.404	1100
immaculatus	DHF	DHF1491-24	SWRC-Ab_SSC3_93		BOLD:AAB6153	SWRC-Ab_SSC3_93	Ameletus	adult	subimago	Vouchered:Registered Collection	Stroud Water Research Center	15-Apr-2024	David H. Funk and Alan C. Graham	United States	Virginia	Tazewell County		Station Spring Creek	37.087	-81.404	1100
immaculatus	DHF	DHF1492-24	SWRC-Ab_SSC3_94		BOLD:AAB6153	SWRC-Ab_SSC3_94	Ameletus	adult	subimago	Vouchered:Registered Collection	Stroud Water Research Center	15-Apr-2024	David H. Funk and Alan C. Graham	United States	Virginia	Tazewell County		Station Spring Creek	37.087	-81.404	1100
immaculatus	DHF	DHF1493-24	SWRC-Ab_SSC3_95		BOLD:AAB6153	SWRC-Ab_SSC3_95	Ameletus	adult	subimago	Vouchered:Registered Collection	Stroud Water Research Center	15-Apr-2024	David H. Funk and Alan C. Graham	United States	Virginia	Tazewell County		Station Spring Creek	37.087	-81.404	1100
immaculatus	DHF	DHF1495-24	SWRC-Ab_SSC3_98		BOLD:AAB6153	SWRC-Ab_SSC3_98	Ameletus	adult	imago	Vouchered:Registered Collection	Stroud Water Research Center	15-Apr-2024	David H. Funk and Alan C. Graham	United States	Virginia	Tazewell County		Station Spring Creek	37.087	-81.404	1100
immaculatus	DHF	DHF1498-24	SWRC-Ab_SSC3_102		BOLD:AAB6153	SWRC-Ab_SSC3_102	Ameletus	adult	imago	Vouchered:Registered Collection	Stroud Water Research Center	15-Apr-2024	David H. Funk and Alan C. Graham	United States	Virginia	Tazewell County		Station Spring Creek	37.087	-81.404	1100
immaculatus	DHF	DHF1501-24	SWRC-Ab_SSC3_109		BOLD:AAB6153	SWRC-Ab_SSC3_109	Ameletus	adult	imago	Vouchered:Registered Collection	Stroud Water Research Center	15-Apr-2024	David H. Funk and Alan C. Graham	United States	Virginia	Tazewell County		Station Spring Creek	37.087	-81.404	1100
immaculatus	DHF	DHF831-21	SWRC-Ans Pun1 03			SWRC-Ans Pun1 03	Ameletus	adult	imago	Vouchered:Registered Collection	Stroud Water Research Center	25-Apr-1990	David H. Funk	United States	West Virginia			Puncheoncamp Creek	37.486	-81.566
immaculatus	DHF	DHF867-21	SWRC-Ac O 36.rerun			SWRC-Ac O 36	Ameletus sp.	immature	nymph	Vouchered:Registered Collection	Stroud Water Research Center	13-May-1985	David H. Funk	United States	Virginia			Hemp Mill Br of Sheep Cr.	37.402	-79.651
immaculatus	DHF	DHF910-21	SWRC-AL MCE 13.rerun			SWRC-AL MCE 13	Ameletus sp.	adult	imago	Vouchered:Registered Collection	Stroud Water Research Center	03-Apr-1987	David H. Funk	United States	Pennsylvania			E Br McCorkles Rock Creek	39.925	-75.78
immaculatus	DHF	DHF944-21	SWRC-Aj Shi 01			SWRC-Aj Shi 01	Ameletus sp.	immature	nymph	Vouchered:Registered Collection	Stroud Water Research Center	22-Apr-2021	David H. Funk	United States	West Virginia			Shingle Mill Cr	38.897	-78.92
immaculatus	DHF	DHF945-21	SWRC-Aj Shi 02			SWRC-Aj Shi 02	Ameletus sp.	immature	nymph	Vouchered:Registered Collection	Stroud Water Research Center	22-Apr-2021	David H. Funk	United States	West Virginia			Shingle Mill Cr	38.897	-78.92
immaculatus	DHF	DHF946-21	SWRC-Aj Shi 03			SWRC-Aj Shi 03	Ameletus sp.	immature	nymph	Vouchered:Registered Collection	Stroud Water Research Center	22-Apr-2021	David H. Funk	United States	West Virginia			Shingle Mill Cr	38.897	-78.92
immaculatus	DHF	DHF947-21	SWRC-Aj Shi 04			SWRC-Aj Shi 04	Ameletus sp.	immature	nymph	Vouchered:Registered Collection	Stroud Water Research Center	22-Apr-2021	David H. Funk	United States	West Virginia			Shingle Mill Cr	38.897	-78.92
janetae	DHF	DHF1004-22	SWRC-Ans_Shi_11		BOLD:AET8961	SWRC-Ans Shi 11	Ameletus janetae	immature	nymph	Vouchered:Registered Collection	Stroud Water Research Center	08-May-2022	David H. Funk	United States	West Virginia	Hardy County		Shingle Mill Cr	38.897	-78.92
janetae	DHF	DHF1022-22	SWRC-AL_Shi_01		BOLD:AET8961	SWRC-AL Shi 01	Ameletus janetae	adult	subimago	Vouchered:Registered Collection	Stroud Water Research Center	08-May-2022	David H. Funk	United States	West Virginia	Hardy County		Shingle Mill Cr	38.897	-78.92
janetae	DHF	DHF1023-22	SWRC-AL_Shi_02		BOLD:AET8961	SWRC-AL Shi 02	Ameletus janetae	adult	subimago	Vouchered:Registered Collection	Stroud Water Research Center	08-May-2022	David H. Funk	United States	West Virginia	Hardy County		Shingle Mill Cr	38.897	-78.92
janetae	DHF	DHF1024-22	SWRC-AL_Shi_03		BOLD:AET8961	SWRC-AL Shi 03	Ameletus janetae	adult	imago	Vouchered:Registered Collection	Stroud Water Research Center	08-May-2022	David H. Funk	United States	West Virginia	Hardy County		Shingle Mill Cr	38.897	-78.92
janetae	DHF	DHF1025-22	SWRC-AL_Shi_04		BOLD:AET8961	SWRC-AL Shi 04	Ameletus janetae	immature	nymph	Vouchered:Registered Collection	Stroud Water Research Center	08-May-2022	David H. Funk	United States	West Virginia	Hardy County		Shingle Mill Cr	38.897	-78.92
janetae	DHF	DHF1026-22	SWRC-AL_Shi_05		BOLD:AET8961	SWRC-AL Shi 05	Ameletus janetae	adult	imago	Vouchered:Registered Collection	Stroud Water Research Center	08-May-2022	David H. Funk	United States	West Virginia	Hardy County		Shingle Mill Cr	38.897	-78.92
janetae	DHF	DHF1027-22	SWRC-AL_Shi_06		BOLD:AET8961	SWRC-AL Shi 06	Ameletus janetae	adult	subimago	Vouchered:Registered Collection	Stroud Water Research Center	08-May-2022	David H. Funk	United States	West Virginia	Hardy County		Shingle Mill Cr	38.897	-78.92
janetae	DHF	DHF1028-22	SWRC-AL_Shi_07		BOLD:AET8961	SWRC-AL Shi 07	Ameletus janetae	adult	imago	Vouchered:Registered Collection	Stroud Water Research Center	08-May-2022	David H. Funk	United States	West Virginia	Hardy County		Shingle Mill Cr	38.897	-78.92
janetae	DHF	DHF1029-22	SWRC-AL_Shi_08		BOLD:AET8961	SWRC-AL Shi 08	Ameletus janetae	adult	imago	Vouchered:Registered Collection	Stroud Water Research Center	08-May-2022	David H. Funk	United States	West Virginia	Hardy County		Shingle Mill Cr	38.897	-78.92
janetae	DHF	DHF1030-22	SWRC-AL_Shi_09		BOLD:AET8961	SWRC-AL Shi 09	Ameletus janetae	adult	subimago	Vouchered:Registered Collection	Stroud Water Research Center	08-May-2022	David H. Funk	United States	West Virginia	Hardy County		Shingle Mill Cr	38.897	-78.92
janetae	DHF	DHF1031-22	SWRC-AL_Shi_10		BOLD:AET8961	SWRC-AL Shi 10	Ameletus janetae	immature	nymph	Vouchered:Registered Collection	Stroud Water Research Center	08-May-2022	David H. Funk	United States	West Virginia	Hardy County		Shingle Mill Cr	38.897	-78.92
lineatus	DHF	DHF821-21	SWRC-AL WCC3 43		BOLD:AAB6152	SWRC-AL WCC3 43	Ameletus lineatus	adult	imago	Vouchered:Registered Collection	Stroud Water Research Center	16-Apr-2020	David H. Funk	United States	Pennsylvania			White Clay Creek	39.859	-75.783
lineatus	DHF	DHF822-21	SWRC-AL WCC3 44		BOLD:AAB6152	SWRC-AL WCC3 44	Ameletus lineatus	adult	imago	Vouchered:Registered Collection	Stroud Water Research Center	17-Apr-2020	David H. Funk	United States	Pennsylvania			White Clay Creek	39.859	-75.783
lineatus	DHF	DHF826-21	SWRC-AL Hos 20		BOLD:AAB6152	SWRC-AL Hos 20	Ameletus lineatus	adult	imago	Vouchered:Registered Collection	Stroud Water Research Center	20-Apr-2020	David H. Funk	United States	Arkansas			trib of Hoskins Creek	36.069	-93.16
lineatus	DHF	DHF828-21	SWRC-AL Buf 07		BOLD:AAB6152	SWRC-AL Buf 07	Ameletus lineatus	adult	imago	Vouchered:Registered Collection	Stroud Water Research Center	15-Apr-2020	David H. Funk	United States	Arkansas			trib of Buffalo River	36.027	-93.35
lineatus	DHF	DHF829-21	SWRC-AL Buf 09		BOLD:AAB6152	SWRC-AL Buf 09	Ameletus lineatus	adult	imago	Vouchered:Registered Collection	Stroud Water Research Center	23-Apr-2020	David H. Funk	United States	Arkansas			trib of Buffalo River	36.027	-93.35
lineatus	DHF	BHT464-19	SWRC-AL WCC-B		BOLD:AAB6152	SWRC-AL WCC-B	Ameletus ludens	nymph		Vouchered:Registered Collection	Stroud Water Research Center	22-Mar-2019	David H. Funk	United States	Pennsylvania		Chester Co.	White Clay Creek	39.85924	-75.78372
lineatus	AMIG	AMIG002-08	1114470188	68264147	BOLD:AAB6152		Ameletus lineatus	I	LOCH-102-X-2006_R06114:58B5		United States Environmental Protection Agency		Maryland-Dept Natural Resources	United States	Maryland	BA,HA		UT LITTLE FALLS	39.606	-76.591
lineatus	AMIG	AMIG202-08	5614460185	65454611	BOLD:AAB6152		Ameletus lineatus	I	LOCH-101-X-2006_R06113:57B5		United States Environmental Protection Agency	02-May-2006	Maryland-Dept Natural Resources	United States	Maryland	BA		BA	39.597	-76.675804
lineatus	AMID	AMID157-07	7711010199	65463601	BOLD:AAB6152		Ameletus lineatus	I	LCON-201-R-2007_R07203:36E6		United States Environmental Protection Agency	19-Apr-2007	Maryland-Dept Natural Resources	United States	Maryland	WA	Upper Potomac River	Little Conococheague Creek	39.711	-77.941	226
lineatus	AMID	AMID002-07	1010830234	65466010	BOLD:AAB6152		Ameletus lineatus	I	PRLN-305-R-2007_R07196:34D4		United States Environmental Protection Agency	17-Apr-2007	Maryland-Dept Natural Resources	United States	Maryland	AL	North Branch Potomac River	COLLIER RUN	39.633	-78.679	280
lineatus	AMID	AMID033-07	2311010397	65465988	BOLD:AAB6152		Ameletus lineatus	I	LCON-201-R-2007_R07203:34F6		United States Environmental Protection Agency	19-Apr-2007	Maryland-Dept Natural Resources	United States	Maryland	WA	Upper Potomac River	Little Conococheague Creek	39.711	-77.941	226
lineatus	INHSE	INHSE004-08	08INHSE-0004	08INHSE-0004	BOLD:AAB6152	76726	Ameletus lineatus	I			Illinois Natural History Survey	05-Apr-2005	R. E. DeWalt RED-2005-022	United States	Illinois	Hardin	Threemile Creek	6.5 km WNW Elizabethtown	37.46	-88.377
lineatus	AMI	AMI116-07	710000282	65452021	BOLD:AAB6152		Ameletus lineatus	I	BUSH-252-T-2007_R07002:2A1		United States Environmental Protection Agency	12-Mar-2007	Maryland-Dept Natural Resources	United States	Maryland	HA	Bush River	Grays Run	39.489	-76.214	6
lineatus	INHSE	INHSP059-09	08INHSP-059	08INHSP-059	BOLD:AAB6152	INHS 300360	Ameletus lineatus	I			Illinois Natural History Survey	18-Mar-2007	R. E. DeWalt	United States	Indiana	Parke	Tributary Rocky Hollow Creek	6 km NNW Marshall	39.8927	-87.2013
lineatus	INHSE	INHSP022-09	08INHSP-022	08INHSP-022	BOLD:AAB6152	INHS 300928	Ameletus lineatus	I			Illinois Natural History Survey	12-Apr-2008	R. E. DeWalt	United States	Illinois	Pope	Gibbons Creek	0.8 km N Herod	37.5842	-88.4422
lineatus	AMIG	AMIG159-08	9014470498	68264986	BOLD:AAB6152		Ameletus lineatus	I	LOCH-102-X-2006_R06114:59D4		United States Environmental Protection Agency		Maryland-Dept Natural Resources	United States	Maryland	BA,HA		UT LITTLE FALLS	39.606	-76.591
lineatus	AMIE	AMIE226-08	330015847	65457578	BOLD:AAB6152		Ameletus lineatus	I	EVIT-107-B-2007_R07135:41C5		United States Environmental Protection Agency	02-Apr-2007	Maryland-Dept Natural Resources	United States	Maryland	AL	North Branch Potomac River	UT Elklick Run	39.658	-78.70141	238
lineatus	AMIG	AMIG248-08	9514420110	65456546	BOLD:AAB6152		Ameletus lineatus	I	BUSH-204-X-2006_R06034:55A5		United States Environmental Protection Agency	30-Mar-2006	Maryland-Dept Natural Resources	United States	Maryland	HA		BOARD RUN	39.492	-76.2594
lineatus	AMI	AMI019-07	180033476	65454375	BOLD:AAB6152		Ameletus lineatus	I	CORS-102-S-2007_R07047:4F9		United States Environmental Protection Agency	26-Mar-2007	Maryland-Dept Natural Resources	United States	Maryland	QA	Chester River	UT Emory Creek	39.088	-76.095	6
lineatus	AMISC	AMISC352-08	8310140280	64148758	BOLD:AAB6152		Ameletus lineatus	I	LIKG-110-R-2007_R07191:32G9		Smithsonian Institution, National Museum of Natural History	16-Apr-2007	MD-DNR	United States	Maryland	Washington	Upper Potomac River	UT Little Cove Creek	39.711	-78.0091	280
lineatus	AMISC	AMISC354-08	7710170414	64148405	BOLD:AAB6152		Ameletus lineatus	I	PRLN-302-R-2007_R07192:32A10		Smithsonian Institution, National Museum of Natural History	16-Apr-2007	MD-DNR	United States	Maryland	Allegany	North Branch Potomac River	Collier Run	39.626	-78.6851	268
lineatus	AMI	AMI148-07	900000460	65453929	BOLD:AAB6152		Ameletus lineatus	I	BUSH-252-T-2007_R07002:4A1		United States Environmental Protection Agency	12-Mar-2007	Maryland-Dept Natural Resources	United States	Maryland	HA	Bush River	Grays Run	39.489	-76.214	6
lineatus	AMID	AMID147-07	7110830303	65459098	BOLD:AAB6152		Ameletus lineatus	I	PRLN-305-R-2007_R07196:35D4		United States Environmental Protection Agency	17-Apr-2007	Maryland-Dept Natural Resources	United States	Maryland	AL	North Branch Potomac River	COLLIER RUN	39.633	-78.679	280
lineatus	AMIB	AMIB234-08	6306490294	63864620	BOLD:AAB6152		Ameletus lineatus	I	RKGR-255-T-2007_R07089:19E11		United States Environmental Protection Agency	18-Apr-2007	Maryland-Dept Natural Resources	United States	Maryland	MO	Patuxent River	Hawlings River	39.193	-77.0409	104
lineatus	INHSE	INHSP062-09	08INHSP-062	08INHSP-062	BOLD:AAB6152	INHS 300365	Ameletus lineatus	I			Illinois Natural History Survey	14-Mar-2007	R. E. DeWalt	United States	Ohio	Warren	Little MIami RIver	Morrow	39.3544	-84.1272
lineatus	AMIG	AMIG057-08	3614450120	65453075	BOLD:AAB6152		Ameletus lineatus	I	RKGR-A19-S-2006_R06093:56B5		United States Environmental Protection Agency		Maryland-Dept Natural Resources	United States	Maryland			UT PATUXENT RIVER	39.169	-76.972
lineatus	AMID	AMID217-08	2111160198	65459558	BOLD:AAB6152		Ameletus lineatus	I	PRUN-203-R-2007_R07207:33F8		United States Environmental Protection Agency	23-Apr-2007	Maryland-Dept Natural Resources	United States	Maryland	GA	North Branch Potomac River	LAUREL RUN	39.246	-79.42538	786
lineatus	LJMAY	LJMAY119-09	09LJ119	09LJ119	BOLD:AAB6152		Ameletus lineatus	I	larva		Indiana University Bloomington	17-Apr-2009	LM Jacobus	United States	Indiana	Bartholomew Co.		White Cr, at farm crossing south of Co. Rd. 930 S
lineatus	LJMAY	LJMAY120-09	09LJ120	09LJ120	BOLD:AAB6152		Ameletus lineatus	I	larva		Indiana University Bloomington	17-Apr-2009	LM Jacobus	United States	Indiana	Bartholomew Co.		White Cr, at farm crossing south of Co. Rd. 930 S
lineatus	LJMAY	LJMAY121-09	09LJ121	09LJ121	BOLD:AAB6152		Ameletus lineatus	I	larva		Indiana University Bloomington	17-Apr-2009	LM Jacobus	United States	Indiana	Bartholomew Co.		White Cr, at farm crossing south of Co. Rd. 930 S
lineatus	AMISE	AMISE278-08	8010170389	8010170389	BOLD:AAB6152		Ameletus lineatus	I	PRLN-302-R-2007_R07192:47D12		Smithsonian Institution, National Museum of Natural History	16-Apr-2007	MD-DNR	United States	Maryland	Allegany	North Branch Potomac River	Collier Run	39.626	-78.6851	268
lineatus	AMISS	AMISS182-08	690010928	690010928	BOLD:AAB6152		Ameletus lineatus	I	STCL-051-S-2007_R07074:7F1		Smithsonian Institution, National Museum of Natural History		MD-DNR	United States	Maryland	Saint Mary s	Lower Potomac River	UT ST. CLEMENTS CREEK	38.367	-76.7372	21
lineatus	AMISC	AMISC260-08	1510170271	64148360	BOLD:AAB6152		Ameletus lineatus	I	PRLN-302-R-2007_R07192:31A10		Smithsonian Institution, National Museum of Natural History	16-Apr-2007	MD-DNR	United States	Maryland	Allegany	North Branch Potomac River	Collier Run	39.626	-78.6851	268
lineatus	AMID	AMID206-07	9811010546	65459076	BOLD:AAB6152		Ameletus lineatus	I	LCON-201-R-2007_R07203:35F6		United States Environmental Protection Agency	19-Apr-2007	Maryland-Dept Natural Resources	United States	Maryland	WA	Upper Potomac River	Little Conococheague Creek	39.711	-77.941	226
lineatus	AMIB	AMIB021-07	2406490334	63862796	BOLD:AAB6152		Ameletus lineatus	I	RKGR-255-T-2007_R07089:20E11		United States Environmental Protection Agency	18-Apr-2007	Maryland - Dept Natural Resources	United States	Maryland	MO	Patuxent River	Hawlings River	39.193	-77.041	104
lineatus	AMI	AMI151-07	910000340	65453766	BOLD:AAB6152		Ameletus lineatus	I	BUSH-252-T-2007_R07002:3A1		United States Environmental Protection Agency	12-Mar-2007	Maryland-Dept Natural Resources	United States	Maryland	HA	Bush River	Grays Run	39.489	-76.214	6
lineatus	AMIG	AMIG091-08	5214470337	68265003	BOLD:AAB6152		Ameletus lineatus	I	LOCH-102-X-2006_R06114:59C4		United States Environmental Protection Agency		Maryland-Dept Natural Resources	United States	Maryland	BA,HA		UT LITTLE FALLS	39.606	-76.591
lineatus	AMIG	AMIG102-08	5914440168	65454626	BOLD:AAB6152		Ameletus lineatus	I	MATT-033-S-2006_R06088:57A5		United States Environmental Protection Agency		Maryland-Dept Natural Resources	United States	Maryland			MATTAWOMAN CREEK	38.582	-77.098
lineatus	INHSE	INHSE001-08	08INHSE-0001	08INHSE-0001	BOLD:AAB6152	163084	Ameletus lineatus	I			Illinois Natural History Survey	23-Mar-2006	R. E. DeWalt, S. A. Grubbs	United States	Indiana	Crawford	Tributary to Otter Creek	5 km W English off CR-139	38.327	-86.549
lineatus	INHSE	INHSE002-08	08INHSE-0002	08INHSE-0002	BOLD:AAB6152	76918	Ameletus lineatus	I			Illinois Natural History Survey	06-Apr-2005	R. E. DeWalt RED-2005-024	United States	Illinois	Saline	Little Eagle Creek	8 km NE Herod	37.632	-88.375
lineatus	AMI	AMI258-08	800000528	65454799	BOLD:AAB6152		Ameletus lineatus	I	BUSH-252-T-2007_R07002:1B1		United States Environmental Protection Agency	03-Dec-2007	Maryland-Dept Natural Resources	United States	Maryland	HA	Bush River	Grays Run	39.489	-76.21434	6
lineatus	AMID	AMID107-07	5311220194	65463591	BOLD:AAB6152		Ameletus lineatus	I	YOUG-103-R-2007_R07212:36F9		United States Environmental Protection Agency	24-Apr-2007	Maryland-Dept Natural Resources	United States	Maryland	GA	Youghiogheny River	UT BUFFALO RUN	39.666	-79.453	573
lineatus	AMIB	AMIB010-07	1506490453	64148297	BOLD:AAB6152		Ameletus lineatus	I	RKGR-255-T-2007_R07089:17F11		United States Environmental Protection Agency	18-Apr-2007	Maryland - Dept Natural Resources	United States	Maryland	MO	Patuxent River	Hawlings River	39.193	-77.041	104
lineatus	AMISC	AMISC296-08	7709390172	64148768	BOLD:AAB6152		Ameletus lineatus	I	PRLN-626-S-2007_R07166:32F2		Smithsonian Institution, National Museum of Natural History	05-Apr-2007	MD-DNR	United States	Maryland	Allegany	North Branch Potomac River	Mill Run	39.546	-78.9096	372
lineatus	AMI	AMI267-08	920015622	65453762	BOLD:AAB6152		Ameletus lineatus	I	LOCH-405-R-2007_R07020:3A5		United States Environmental Protection Agency	20-Mar-2007	Maryland-Dept Natural Resources	United States	Maryland	BA	Gunpowder River	Little Falls	39.615	-76.62378	104
lineatus	DHF	DHF889-21	SWRC-As Pun2 01.rerun		BOLD:AAB6152	SWRC-As Pun2 01	Ameletus lineatus	adult	imago	Vouchered:Registered Collection	Stroud Water Research Center	24-Apr-1990	David H. Funk	United States	West Virginia			Puncheoncamp Creek	37.456	-81.561
lineatus	DHF	DHF890-21	SWRC-As Pun2 02.rerun		BOLD:AAB6152	SWRC-As Pun2 02	Ameletus lineatus	adult	imago	Vouchered:Registered Collection	Stroud Water Research Center	24-Apr-1990	David H. Funk	United States	West Virginia			Puncheoncamp Creek	37.456	-81.561
lineatus	DHF	DHF891-21	SWRC-As Pun2 03.rerun		BOLD:AAB6152	SWRC-As Pun2 03	Ameletus lineatus	adult	imago	Vouchered:Registered Collection	Stroud Water Research Center	24-Apr-1990	David H. Funk	United States	West Virginia			Puncheoncamp Creek	37.456	-81.561
lineatus	DHF	DHF892-21	SWRC-AA SSC1 16.rerun		BOLD:AAB6152	SWRC-AA SSC1 16	Ameletus lineatus	adult	imago	Vouchered:Registered Collection	Stroud Water Research Center	17-Apr-1990	David H. Funk	United States	Virginia			Station Spring Creek	37.095	-81.381
lineatus	DHF	DHF893-21	SWRC-AA SSC1 17.rerun		BOLD:AAB6152	SWRC-AA SSC1 17	Ameletus lineatus	adult	imago	Vouchered:Registered Collection	Stroud Water Research Center	17-Apr-1990	David H. Funk	United States	Virginia			Station Spring Creek	37.095	-81.381
lineatus	DHF	DHF894-21	SWRC-AA SSC1 18.rerun		BOLD:AAB6152	SWRC-AA SSC1 18	Ameletus lineatus	adult	imago	Vouchered:Registered Collection	Stroud Water Research Center	17-Apr-1990	David H. Funk	United States	Virginia			Station Spring Creek	37.095	-81.381
lineatus	DHF	DHF895-21	SWRC-AL A 46.rerun		BOLD:AAB6152	SWRC-AL A 46	Ameletus lineatus	adult	imago	Vouchered:Registered Collection	Stroud Water Research Center	03-Apr-1988	David H. Funk	United States	North Carolina			trib of W Fk Eno River	36.139	-79.17
lineatus	DHF	DHF896-21	SWRC-AL A 48.rerun		BOLD:AAB6152	SWRC-AL A 48	Ameletus lineatus	adult	imago	Vouchered:Registered Collection	Stroud Water Research Center	03-Apr-1988	David H. Funk	United States	North Carolina			trib of W Fk Eno River	36.139	-79.17
lineatus	DHF	DHF897-21	SWRC-AL A 51.rerun		BOLD:AAB6152	SWRC-AL A 51	Ameletus lineatus	adult	imago	Vouchered:Registered Collection	Stroud Water Research Center	03-Apr-1988	David H. Funk	United States	North Carolina			trib of W Fk Eno River	36.139	-79.17
lineatus	DHF	DHF898-21	SWRC-AL SKO7 46.rerun		BOLD:AAB6152	SWRC-AL SKO7 46	Ameletus lineatus	adult	imago	Vouchered:Registered Collection	Stroud Water Research Center	14-May-1986	David H. Funk	United States	New York			Schoharie Creek	42.76	-74.255
lineatus	DHF	DHF899-21	SWRC-AL SKO7 55.rerun		BOLD:AAB6152	SWRC-AL SKO7 55	Ameletus lineatus	adult	imago	Vouchered:Registered Collection	Stroud Water Research Center	17-May-1986	David H. Funk	United States	New York			Schoharie Creek	42.76	-74.255
lineatus	DHF	DHF900-21	SWRC-AL SKO7 65.rerun		BOLD:AAB6152	SWRC-AL SKO7 65	Ameletus lineatus	adult	imago	Vouchered:Registered Collection	Stroud Water Research Center	22-May-1986	David H. Funk	United States	New York			Schoharie Creek	42.76	-74.255
lineatus	DHF	DHF1081-22	SWRC-AL_Shi_12		BOLD:AAB6152	SWRC-AL Shi 12	Ameletus lineatus	immature	nymph	Vouchered:Registered Collection	Stroud Water Research Center	21-Jul-2022	David H. Funk	United States	West Virginia	Hardy County		Shingle Mill Cr	38.897	-78.92
lineatus	DHF	DHF1424-24	SWRC-AL_Yurt_12		BOLD:AAB6152	SWRC-AL_Yurt_12	Ameletus lineatus	adult	imago	Vouchered:Registered Collection	Stroud Water Research Center	29-Mar-2023	David H. Funk	United States	West Virginia	Hardy County		UNT Howards Lick Run	38.897	-78.921	618
lineatus	DHF	DHF1425-24	SWRC-As_WS3_04		BOLD:AAB6152	SWRC-As_WS3_04	Ameletus lineatus	adult	subimago	Vouchered:Registered Collection	Stroud Water Research Center	28-Mar-2023	David H. Funk and Michael C. Broomall	United States	West Virginia	Tucker County		Camp Hollow	39.05	-79.674	663
ludens	DHF	DHF816-21	SWRC-AL BB 72		BOLD:AAB6152	SWRC-AL BB 72	Ameletus ludens	adult	imago	Vouchered:Registered Collection	Stroud Water Research Center	13-May-1985	David I. Rebuck	United States	Pennsylvania			trib of Wyalusing Creek	41.82	-75.933
ludens	DHF	DHF817-21	SWRC-AL BB 73		BOLD:AAB6152	SWRC-AL BB 73	Ameletus ludens	adult	imago	Vouchered:Registered Collection	Stroud Water Research Center	13-May-1985	David I. Rebuck	United States	Pennsylvania			trib of Wyalusing Creek	41.82	-75.933
ludens	DHF	DHF818-21	SWRC-AL BB 74		BOLD:AAB6152	SWRC-AL BB 74	Ameletus ludens	adult	imago	Vouchered:Registered Collection	Stroud Water Research Center	13-May-1985	David I. Rebuck	United States	Pennsylvania			trib of Wyalusing Creek	41.82	-75.933
ludens	DHF	DHF819-21	SWRC-AL WCC3 39		BOLD:AAB6152	SWRC-AL WCC3 39	Ameletus ludens	adult	imago	Vouchered:Registered Collection	Stroud Water Research Center	15-Apr-2020	David H. Funk	United States	Pennsylvania			White Clay Creek	39.859	-75.783
ludens	DHF	DHF820-21	SWRC-AL WCC3 42		BOLD:AAB6152	SWRC-AL WCC3 42	Ameletus ludens	adult	imago	Vouchered:Registered Collection	Stroud Water Research Center	16-Apr-2020	David H. Funk	United States	Pennsylvania			White Clay Creek	39.859	-75.783
ludens	DHF	BHT463-19	SWRC-AL WCC-A		BOLD:AAB6152	SWRC-AL WCC-A	Ameletus ludens	nymph		Vouchered:Registered Collection	Stroud Water Research Center	22-Mar-2019	David H. Funk	United States	Pennsylvania		Chester Co.	White Clay Creek	39.85924	-75.78372
ludens	SBEP	SBEP055-03	415A_UC_ON		BOLD:AAB6152		Ameletus lineatus					20-Apr-2002	Shelley L. Ball	Canada	Ontario	Wellington Co.	unnamed creek, County Rd. 22		43.8	-80.5
ludens	SBEP	SBEP058-03	421A_WCC_PA		BOLD:AAB6152		Ameletus lineatus					03-Jun-2002	David H. Funk	United States	Pennsylvania		White Clay Creek		39.8833	-75.7667
ludens	SBEP	SBEP061-03	441_WC_ON		BOLD:AAB6152		Ameletus lineatus					20-Apr-2002	Shelley L. Ball	Canada	Ontario	Wellington Co.	unnamed creek, County Rd. 22		43.8	-80.5
ludens	SBEP	SBEP062-03	443_TC_ON		BOLD:AAB6152		Ameletus lineatus					05-May-2002	Shelley L. Ball	Canada	Ontario	Georgetown	Bruce Trail Creek, Hwy 7		43.65	-79.9167
ludens	SBEP	SBEP046-03	3_TBS_ME		BOLD:AAB6152		Ameletus lineatus					22-Apr-2001	Shelley L. Ball	United States	Maine	Androscoggin Co., Lewiston	Thorncrag Brook, Thorncrag Bird Sanctuary		44.1139	-70.1731
ludens	DHF	DHF901-21	SWRC-AL P 03.rerun		BOLD:AAB6152	SWRC-AL P 03	Ameletus ludens	adult	imago	Vouchered:Registered Collection	Stroud Water Research Center	28-Apr-1985	David I. Rebuck	United States	Vermont			Gilbert Brook	43.241	-73.108
ludens	DHF	DHF902-21	SWRC-AL P 04.rerun		BOLD:AAB6152	SWRC-AL P 04	Ameletus ludens	adult	imago	Vouchered:Registered Collection	Stroud Water Research Center	28-Apr-1985	David I. Rebuck	United States	Vermont			Gilbert Brook	43.241	-73.108
ludens	DHF	DHF903-21	SWRC-AL P 05.rerun		BOLD:AAB6152	SWRC-AL P 05	Ameletus ludens	adult	imago	Vouchered:Registered Collection	Stroud Water Research Center	28-Apr-1985	David I. Rebuck	United States	Vermont			Gilbert Brook	43.241	-73.108
ludens	DHF	DHF919-21	SWRC-AL Nev 03		BOLD:AAB6152	SWRC-AL Nev 03	Ameletus ludens	adult	imago	Vouchered:Registered Collection	Stroud Water Research Center	12-May-2021	David H. Funk	United States	New York			Neversink River	41.902	-74.581
ludens	DHF	DHF921-21	SWRC-AL Nev 05		BOLD:AAB6152	SWRC-AL Nev 05	Ameletus ludens	adult	imago	Vouchered:Registered Collection	Stroud Water Research Center	12-May-2021	David H. Funk	United States	New York			Neversink River	41.902	-74.581
ludens	DHF	DHF997-22	SWRC-AL_Han_02		BOLD:AAB6152	SWRC-AL Han 02	Ameletus ludens	immature	imago	Vouchered:Registered Collection	Stroud Water Research Center	26-May-2021	Michael C. Broomall	United States	New York	Sullivan County		UNT Hankins Creek	41.838	-75.066
ludens	DHF	DHF998-22	SWRC-AL_Han_03		BOLD:AAB6152	SWRC-AL Han 03	Ameletus ludens	immature	imago	Vouchered:Registered Collection	Stroud Water Research Center	26-May-2021	Michael C. Broomall	United States	New York	Sullivan County		UNT Hankins Creek	41.838	-75.066
ludens	DHF	DHF999-22	SWRC-AL_Han_04		BOLD:AAB6152	SWRC-AL Han 04	Ameletus ludens	immature	imago	Vouchered:Registered Collection	Stroud Water Research Center	26-May-2021	Michael C. Broomall	United States	New York	Sullivan County		UNT Hankins Creek	41.838	-75.066
ludens	DHF	DHF1000-22	SWRC-AL_Han_05		BOLD:AAB6152	SWRC-AL Han 05	Ameletus ludens	immature	imago	Vouchered:Registered Collection	Stroud Water Research Center	26-May-2021	Michael C. Broomall	United States	New York	Sullivan County		UNT Hankins Creek	41.838	-75.066
ludens	DHF	DHF1001-22	SWRC-AL_Pin_01		BOLD:AAB6152	SWRC-AL Pin 01	Ameletus ludens	immature	imago	Vouchered:Registered Collection	Stroud Water Research Center	26-May-2021	Michael C. Broomall	United States	New York	Sullivan County		Pine Kill	41.551	-74.578
ludens	DHF	DHF1017-22	SWRC-Ans_Shi_24		BOLD:AAB6152	SWRC-Ans Shi 24	Ameletus ludens	immature	nymph	Vouchered:Registered Collection	Stroud Water Research Center	08-May-2022	David H. Funk	United States	West Virginia	Hardy County		Shingle Mill Cr	38.897	-78.92
ludens	DHF	DHF1341-24	SWRC-AL_WCC40_13		BOLD:AAB6152	SWRC-AL_WCC40_13	Ameletus ludens	adult	imago	Vouchered:Registered Collection	Stroud Water Research Center	19-Feb-2021	David H. Funk	United States	Pennsylvania	Chester County		White Clay Creek	39.859	-75.783
ludens	DHF	DHF1344-24	SWRC-AL_Mes794_04		BOLD:AAB6152	SWRC-AL_Mes794_04	Ameletus	adult	imago	Vouchered:Registered Collection	Stroud Water Research Center	22-May-1986	David H. Funk	United States	Pennsylvania	Susquehanna County		Meshoppen Creek	41.818	-75.834
ludens	DHF	DHF1349-24	SWRC-AL_EE_06		BOLD:AAB6152	SWRC-AL_EE_06	Ameletus	adult	imago	Vouchered:Registered Collection	Stroud Water Research Center	23-Apr-1985	David H. Funk and David I. Rebuck	United States	Vermont	Bennington County		S. Fork Goodman Brook	43.231	-73.119	453
ludens	DHF	DHF1216-23	SWRC-AL_T12_02		BOLD:AAB6152	SWRC-AL_T12_02	Ameletus ludens	nymph		Vouchered:Registered Collection	Stroud Water Research Center	10-Feb-2022	Gregory Pond	United States	Pennsylvania	Brooke County		T12	40.212	-80.559
ludens	DHF	DHF1422-24	SWRC-AL_Yurt_01		BOLD:AAB6152	SWRC-AL_Yurt_01	Ameletus ludens	adult	imago	Vouchered:Registered Collection	Stroud Water Research Center	29-Mar-2023	David H. Funk	United States	West Virginia	Hardy County		UNT Howards Lick Run	38.897	-78.921	618
ludens	DHF	DHF1423-24	SWRC-AL_Yurt_02		BOLD:AAB6152	SWRC-AL_Yurt_02	Ameletus ludens	adult	imago	Vouchered:Registered Collection	Stroud Water Research Center	29-Mar-2023	David H. Funk	United States	West Virginia	Hardy County		UNT Howards Lick Run	38.897	-78.921	618
ludens	DHF	DHF1426-24	SWRC-As_WS3_09		BOLD:AAB6152	SWRC-As_WS3_09	Ameletus ludens	adult	imago	Vouchered:Registered Collection	Stroud Water Research Center	28-Mar-2023	David H. Funk and Michael C. Broomall	United States	West Virginia	Tucker County		Camp Hollow	39.05	-79.674	663
ludens	DHF	DHF1463-24	SWRC-AL_Gram_02		BOLD:AAB6152	SWRC-AL_Gram_02	Ameletus ludens	larva	died emerging	Vouchered:Registered Collection	Stroud Water Research Center	27-Mar-2024	David H. Funk and David I. Rebuck	United States	Pennsylvania	Center County		Gramely Gap	40.942	-77.405	418
ludens	DHF	DHF1465-24	SWRC-AL_Gram_04		BOLD:AAB6152	SWRC-AL_Gram_04	Ameletus ludens	larva	full grown	Vouchered:Registered Collection	Stroud Water Research Center	27-Mar-2024	David H. Funk and David I. Rebuck	United States	Pennsylvania	Center County		Gramely Gap	40.942	-77.405	418
ludens	DHF	DHF1470-24	SWRC-AL_Gram_09		BOLD:AAB6152	SWRC-AL_Gram_09	Ameletus ludens	larva	full grown	Vouchered:Registered Collection	Stroud Water Research Center	27-Mar-2024	David H. Funk and David I. Rebuck	United States	Pennsylvania	Center County		Gramely Gap	40.942	-77.405	418
ludens	DHF	DHF1471-24	SWRC-AL_Gram_10		BOLD:AAB6152	SWRC-AL_Gram_10	Ameletus ludens	larva	3/4 grown	Vouchered:Registered Collection	Stroud Water Research Center	27-Mar-2024	David H. Funk and David I. Rebuck	United States	Pennsylvania	Center County		Gramely Gap	40.942	-77.405	418
ludens	DHF	DHF1472-24	SWRC-AL_Smul_04		BOLD:AAB6152	SWRC-AL_Smul_04	Ameletus	adult	imago	Vouchered:Registered Collection	Stroud Water Research Center	27-Mar-2024	David H. Funk and David I. Rebuck	United States	Pennsylvania	Center County		Smullton Gap	40.932	-77.437	516
ludens	DHF	DHF1475-24	SWRC-AL_Smul_07		BOLD:AAB6152	SWRC-AL_Smul_07	Ameletus	adult	imago	Vouchered:Registered Collection	Stroud Water Research Center	27-Mar-2024	David H. Funk and David I. Rebuck	United States	Pennsylvania	Center County		Smullton Gap	40.932	-77.437	516
ludens	DHF	DHF1480-24	SWRC-AL_Det_01		BOLD:AAB6152	SWRC-AL_Det_01	Ameletus ludens	larva	2/3 grown	Vouchered:Registered Collection	Stroud Water Research Center	27-Mar-2024	David H. Funk and David I. Rebuck	United States	Pennsylvania	Center County		Detweiler Gap	40.937	-77.425	416
ludens	DHF	DHF1481-24	SWRC-AL_Det_02		BOLD:AAB6152	SWRC-AL_Det_02	Ameletus ludens	larva	2/3 grown	Vouchered:Registered Collection	Stroud Water Research Center	27-Mar-2024	David H. Funk and David I. Rebuck	United States	Pennsylvania	Center County		Detweiler Gap	40.937	-77.425	416
matrilineatus	DHF	DHF938-21	SWRC-AA SSC1 61		BOLD:AAB6152	SWRC-AA SSC1 61	Ameletus lineatus	adult	imago	Vouchered:Registered Collection	Stroud Water Research Center	27-Apr-1990	David H. Funk	United States	Virginia			Station Spring Creek	37.095	-81.381
matrilineatus	DHF	DHF939-21	SWRC-AA SSC1 62		BOLD:AAB6152	SWRC-AA SSC1 62	Ameletus lineatus	adult	imago	Vouchered:Registered Collection	Stroud Water Research Center	27-Apr-1990	David H. Funk	United States	Virginia			Station Spring Creek	37.095	-81.381
matrilineatus	DHF	DHF1379-24	SWRC-AA_SSC1_22		BOLD:AAB6152	SWRC-AA_SSC1_22	Ameletus lineatus	adult	imago	Vouchered:Registered Collection	Stroud Water Research Center	04-Apr-1990	David H. Funk	United States	Virginia	Tazewell County		Station Spring Creek	37.095	-81.381	966
matrilineatus	DHF	DHF1380-24	SWRC-AA_SSC1_28		BOLD:AAB6152	SWRC-AA_SSC1_28	Ameletus lineatus	adult	imago	Vouchered:Registered Collection	Stroud Water Research Center	04-Apr-1990	David H. Funk	United States	Virginia	Tazewell County		Station Spring Creek	37.095	-81.381	966
matrilineatus	DHF	DHF1381-24	SWRC-AA_SSC1_47		BOLD:AAB6152	SWRC-AA_SSC1_47	Ameletus lineatus	adult	imago	Vouchered:Registered Collection	Stroud Water Research Center	04-Apr-1990	David H. Funk	United States	Virginia	Tazewell County		Station Spring Creek	37.095	-81.381	966
matrilineatus	DHF	DHF1382-24	SWRC-AA_SSC1_50		BOLD:AAB6152	SWRC-AA_SSC1_50	Ameletus lineatus	adult	imago	Vouchered:Registered Collection	Stroud Water Research Center	04-Apr-1990	David H. Funk	United States	Virginia	Tazewell County		Station Spring Creek	37.095	-81.381	966
matrilineatus	DHF	DHF1383-24	SWRC-AA_SSC1_59		BOLD:AAB6152	SWRC-AA_SSC1_59	Ameletus	adult	imago	Vouchered:Registered Collection	Stroud Water Research Center	04-Apr-1990	David H. Funk	United States	Virginia	Tazewell County		Station Spring Creek	37.095	-81.381	966
ohioensis	DHF	DHF797-21	SWRC-Aw J 158		BOLD:AEI3571	SWRC-Aw J 158	Ameletus	adult	imago	Vouchered:Registered Collection	Stroud Water Research Center	24-May-1987	David H. Funk	United States	Ohio			Storms Creek	38.606	-82.629
ohioensis	DHF	DHF885-21	SWRC-Aw J 157.rerun		BOLD:AEI3571	SWRC-Aw J 157	Ameletus	adult	imago	Vouchered:Registered Collection	Stroud Water Research Center	22-May-1987	David H. Funk	United States	Ohio			Storms Creek	38.606	-82.629
ohioensis	DHF	DHF886-21	SWRC-AW HIS 01.rerun		BOLD:AEI3571	SWRC-AW HIS 01	Ameletus	adult	imago	Vouchered:Registered Collection	Stroud Water Research Center	08-May-1987	David H. Funk	United States	West Virginia			Hisey Fk Fourpole Cr	38.388	-82.436
ohioensis	DHF	DHF887-21	SWRC-AW HIS 02.rerun		BOLD:AEI3571	SWRC-AW HIS 02	Ameletus	adult	imago	Vouchered:Registered Collection	Stroud Water Research Center	08-May-1987	David H. Funk	United States	West Virginia			Hisey Fk Fourpole Cr	38.388	-82.436
ohioensis	DHF	DHF884-21	SWRC-Aw J 138.rerun		BOLD:AEI3571	SWRC-Aw J 138	Ameletus	adult	imago	Vouchered:Registered Collection	Stroud Water Research Center	19-May-1987	David H. Funk	United States	Ohio			Storms Creek	38.606	-82.629
ohioensis	DHF	DHF888-21	SWRC-AW HIS 03.rerun		BOLD:AEI3571	SWRC-AW HIS 03	Ameletus	adult	imago	Vouchered:Registered Collection	Stroud Water Research Center	09-May-1987	David H. Funk	United States	West Virginia			Hisey Fk Fourpole Cr	38.388	-82.436
ohioensis	DHF	DHF1384-24	SWRC-AW_J_101		BOLD:AEI3571	SWRC-AW_J_101	Ameletus	adult	imago	Vouchered:Registered Collection	Stroud Water Research Center	08-May-1987	David H. Funk	United States	Ohio	Lawrence County		Storms Creek	38.606	-82.629	181
ohioensis	DHF	DHF1385-24	SWRC-AW_J_116		BOLD:AEI3571	SWRC-AW_J_116	Ameletus	adult	imago	Vouchered:Registered Collection	Stroud Water Research Center	08-May-1987	David H. Funk	United States	Ohio	Lawrence County		Storms Creek	38.606	-82.629	181
ohioensis	DHF	DHF1386-24	SWRC-AW_J_117		BOLD:AEI3571	SWRC-AW_J_117	Ameletus	adult	imago	Vouchered:Registered Collection	Stroud Water Research Center	08-May-1987	David H. Funk	United States	Ohio	Lawrence County		Storms Creek	38.606	-82.629	181
ohioensis	DHF	DHF1388-24	SWRC-AW_J_121		BOLD:AEI3571	SWRC-AW_J_121	Ameletus	adult	imago	Vouchered:Registered Collection	Stroud Water Research Center	08-May-1987	David H. Funk	United States	Ohio	Lawrence County		Storms Creek	38.606	-82.629	181
ohioensis	DHF	DHF1389-24	SWRC-AW_J_125		BOLD:AEI3571	SWRC-AW_J_125	Ameletus	adult	imago	Vouchered:Registered Collection	Stroud Water Research Center	08-May-1987	David H. Funk	United States	Ohio	Lawrence County		Storms Creek	38.606	-82.629	181
ohioensis	DHF	DHF1390-24	SWRC-AW_J_126		BOLD:AEI3571	SWRC-AW_J_126	Ameletus	adult	imago	Vouchered:Registered Collection	Stroud Water Research Center	08-May-1987	David H. Funk	United States	Ohio	Lawrence County		Storms Creek	38.606	-82.629	181
ohioensis	DHF	DHF1391-24	SWRC-AW_J_130		BOLD:AEI3571	SWRC-AW_J_130	Ameletus	adult	imago	Vouchered:Registered Collection	Stroud Water Research Center	08-May-1987	David H. Funk	United States	Ohio	Lawrence County		Storms Creek	38.606	-82.629	181
ohioensis	DHF	DHF1392-24	SWRC-AW_J_132		BOLD:AEI3571	SWRC-AW_J_132	Ameletus	adult	imago	Vouchered:Registered Collection	Stroud Water Research Center	08-May-1987	David H. Funk	United States	Ohio	Lawrence County		Storms Creek	38.606	-82.629	181
ohioensis	DHF	DHF1393-24	SWRC-AW_J_133		BOLD:AEI3571	SWRC-AW_J_133	Ameletus	adult	imago	Vouchered:Registered Collection	Stroud Water Research Center	08-May-1987	David H. Funk	United States	Ohio	Lawrence County		Storms Creek	38.606	-82.629	181
ohioensis	DHF	DHF1394-24	SWRC-AW_J_135		BOLD:AEI3571	SWRC-AW_J_135	Ameletus	adult	imago	Vouchered:Registered Collection	Stroud Water Research Center	08-May-1987	David H. Funk	United States	Ohio	Lawrence County		Storms Creek	38.606	-82.629	181
ohioensis	DHF	DHF1395-24	SWRC-AW_J_136		BOLD:AEI3571	SWRC-AW_J_136	Ameletus	adult	imago	Vouchered:Registered Collection	Stroud Water Research Center	08-May-1987	David H. Funk	United States	Ohio	Lawrence County		Storms Creek	38.606	-82.629	181
ohioensis	DHF	DHF1396-24	SWRC-AW_J_137		BOLD:AEI3571	SWRC-AW_J_137	Ameletus	adult	imago	Vouchered:Registered Collection	Stroud Water Research Center	08-May-1987	David H. Funk	United States	Ohio	Lawrence County		Storms Creek	38.606	-82.629	181
ohioensis	DHF	DHF1397-24	SWRC-AW_J_144		BOLD:AEI3571	SWRC-AW_J_144	Ameletus	adult	imago	Vouchered:Registered Collection	Stroud Water Research Center	08-May-1987	David H. Funk	United States	Ohio	Lawrence County		Storms Creek	38.606	-82.629	181
ohioensis	DHF	DHF1399-24	SWRC-AW_J_147		BOLD:AEI3571	SWRC-AW_J_147	Ameletus	adult	imago	Vouchered:Registered Collection	Stroud Water Research Center	08-May-1987	David H. Funk	United States	Ohio	Lawrence County		Storms Creek	38.606	-82.629	181
ohioensis	DHF	DHF1400-24	SWRC-AW_J_150		BOLD:AEI3571	SWRC-AW_J_150	Ameletus	adult	imago	Vouchered:Registered Collection	Stroud Water Research Center	08-May-1987	David H. Funk	United States	Ohio	Lawrence County		Storms Creek	38.606	-82.629	181
ohioensis	DHF	DHF1402-24	SWRC-AW_J_154		BOLD:AEI3571	SWRC-AW_J_154	Ameletus	adult	imago	Vouchered:Registered Collection	Stroud Water Research Center	08-May-1987	David H. Funk	United States	Ohio	Lawrence County		Storms Creek	38.606	-82.629	181
ohioensis	DHF	DHF1404-24	SWRC-AW_J_156		BOLD:AEI3571	SWRC-AW_J_156	Ameletus	adult	imago	Vouchered:Registered Collection	Stroud Water Research Center	08-May-1987	David H. Funk	United States	Ohio	Lawrence County		Storms Creek	38.606	-82.629	181
ohioensis	DHF	DHF1405-24	SWRC-AW_J_160		BOLD:AEI3571	SWRC-AW_J_160	Ameletus	adult	imago	Vouchered:Registered Collection	Stroud Water Research Center	08-May-1987	David H. Funk	United States	Ohio	Lawrence County		Storms Creek	38.606	-82.629	181
ohioensis	DHF	DHF1406-24	SWRC-AW_J_164		BOLD:AEI3571	SWRC-AW_J_164	Ameletus	adult	imago	Vouchered:Registered Collection	Stroud Water Research Center	08-May-1987	David H. Funk	United States	Ohio	Lawrence County		Storms Creek	38.606	-82.629	181
ohioensis	DHF	DHF940-21	SWRC-Asp3 01		BOLD:AEL2639	SWRC-Asp3 01	Ameletus	immature	nymph	Vouchered:Registered Collection	Stroud Water Research Center	22-Apr-2021	David H. Funk	United States	North Carolina			Gingercake Creek	35.924	-81.872
patriludens	DHF	DHF969-22	SWRC-AL_Nev_30		BOLD:ADZ4845	SWRC-AL Nev 30	Ameletus ludens	immature	nymph	Vouchered:Registered Collection	Stroud Water Research Center	21-Apr-2022	David H. Funk	United States	New York	Sullivan County		West Branch Neversink River	42.009	-74.427
patriludens	DHF	DHF970-22	SWRC-AL_Nev_31		BOLD:ADZ4845	SWRC-AL Nev 31	Ameletus ludens	immature	nymph	Vouchered:Registered Collection	Stroud Water Research Center	21-Apr-2022	David H. Funk	United States	New York	Sullivan County		West Branch Neversink River	42.009	-74.427
patriludens	DHF	DHF971-22	SWRC-AL_Nev_32		BOLD:ADZ4845	SWRC-AL Nev 32	Ameletus ludens	immature	nymph	Vouchered:Registered Collection	Stroud Water Research Center	21-Apr-2022	David H. Funk	United States	New York	Sullivan County		West Branch Neversink River	42.009	-74.427
patriludens	DHF	DHF972-22	SWRC-AL_Nev_33		BOLD:ADZ4845	SWRC-AL Nev 33	Ameletus ludens	immature	nymph	Vouchered:Registered Collection	Stroud Water Research Center	21-Apr-2022	David H. Funk	United States	New York	Sullivan County		West Branch Neversink River	42.009	-74.427
patriludens	DHF	DHF973-22	SWRC-AL_Nev_34		BOLD:ADZ4845	SWRC-AL Nev 34	Ameletus ludens	immature	nymph	Vouchered:Registered Collection	Stroud Water Research Center	21-Apr-2022	David H. Funk	United States	New York	Sullivan County		West Branch Neversink River	42.009	-74.427
patriludens	DHF	DHF974-22	SWRC-AL_Nev_35		BOLD:ADZ4845	SWRC-AL Nev 35	Ameletus ludens	immature	nymph	Vouchered:Registered Collection	Stroud Water Research Center	21-Apr-2022	David H. Funk	United States	New York	Sullivan County		West Branch Neversink River	42.009	-74.427
patriludens	DHF	DHF975-22	SWRC-AL_Nev_36		BOLD:ADZ4845	SWRC-AL Nev 36	Ameletus ludens	immature	nymph	Vouchered:Registered Collection	Stroud Water Research Center	21-Apr-2022	David H. Funk	United States	New York	Sullivan County		West Branch Neversink River	42.009	-74.427
patriludens	DHF	DHF952-22	SWRC-AL_Nev_01		BOLD:ADZ4845	SWRC-AL Nev 01	Ameletus ludens	adult	imago	Vouchered:Registered Collection	Stroud Water Research Center	12-May-2021	David H. Funk	United States	New York	Sullivan County		Neversink River	41.902	-74.581
patriludens	DHF	DHF953-22	SWRC-AL_Nev_06		BOLD:ADZ4845	SWRC-AL Nev 06	Ameletus ludens	adult	imago	Vouchered:Registered Collection	Stroud Water Research Center	12-May-2021	David H. Funk	United States	New York	Sullivan County		Neversink River	41.902	-74.581
patriludens	DHF	DHF954-22	SWRC-AL_Nev_08		BOLD:ADZ4845	SWRC-AL Nev 08	Ameletus ludens	adult	imago	Vouchered:Registered Collection	Stroud Water Research Center	12-May-2021	David H. Funk	United States	New York	Sullivan County		Neversink River	41.902	-74.581
patriludens	DHF	DHF955-22	SWRC-AL_Nev_15		BOLD:ADZ4845	SWRC-AL Nev 15	Ameletus ludens	adult	imago	Vouchered:Registered Collection	Stroud Water Research Center	12-May-2021	David H. Funk	United States	New York	Sullivan County		Neversink River	41.902	-74.581
patriludens	DHF	DHF956-22	SWRC-AL_Nev_17		BOLD:ADZ4845	SWRC-AL Nev 17	Ameletus ludens	immature	nymph	Vouchered:Registered Collection	Stroud Water Research Center	21-Apr-2022	David H. Funk	United States	New York	Sullivan County		West Branch Neversink River	42.009	-74.427
patriludens	DHF	DHF957-22	SWRC-AL_Nev_18		BOLD:ADZ4845	SWRC-AL Nev 18	Ameletus ludens	immature	nymph	Vouchered:Registered Collection	Stroud Water Research Center	21-Apr-2022	David H. Funk	United States	New York	Sullivan County		West Branch Neversink River	42.009	-74.427
patriludens	DHF	DHF958-22	SWRC-AL_Nev_19		BOLD:ADZ4845	SWRC-AL Nev 19	Ameletus ludens	immature	nymph	Vouchered:Registered Collection	Stroud Water Research Center	21-Apr-2022	David H. Funk	United States	New York	Sullivan County		West Branch Neversink River	42.009	-74.427
patriludens	DHF	DHF959-22	SWRC-AL_Nev_20		BOLD:ADZ4845	SWRC-AL Nev 20	Ameletus ludens	immature	nymph	Vouchered:Registered Collection	Stroud Water Research Center	21-Apr-2022	David H. Funk	United States	New York	Sullivan County		West Branch Neversink River	42.009	-74.427
patriludens	DHF	DHF960-22	SWRC-AL_Nev_21		BOLD:ADZ4845	SWRC-AL Nev 21	Ameletus ludens	immature	nymph	Vouchered:Registered Collection	Stroud Water Research Center	21-Apr-2022	David H. Funk	United States	New York	Sullivan County		West Branch Neversink River	42.009	-74.427
patriludens	DHF	DHF961-22	SWRC-AL_Nev_22		BOLD:ADZ4845	SWRC-AL Nev 22	Ameletus ludens	immature	nymph	Vouchered:Registered Collection	Stroud Water Research Center	21-Apr-2022	David H. Funk	United States	New York	Sullivan County		West Branch Neversink River	42.009	-74.427
patriludens	DHF	DHF962-22	SWRC-AL_Nev_23		BOLD:ADZ4845	SWRC-AL Nev 23	Ameletus ludens	immature	nymph	Vouchered:Registered Collection	Stroud Water Research Center	21-Apr-2022	David H. Funk	United States	New York	Sullivan County		West Branch Neversink River	42.009	-74.427
patriludens	DHF	DHF963-22	SWRC-AL_Nev_24		BOLD:ADZ4845	SWRC-AL Nev 24	Ameletus ludens	immature	nymph	Vouchered:Registered Collection	Stroud Water Research Center	21-Apr-2022	David H. Funk	United States	New York	Sullivan County		West Branch Neversink River	42.009	-74.427
patriludens	DHF	DHF964-22	SWRC-AL_Nev_25		BOLD:ADZ4845	SWRC-AL Nev 25	Ameletus ludens	immature	nymph	Vouchered:Registered Collection	Stroud Water Research Center	21-Apr-2022	David H. Funk	United States	New York	Sullivan County		West Branch Neversink River	42.009	-74.427
patriludens	DHF	DHF965-22	SWRC-AL_Nev_26		BOLD:ADZ4845	SWRC-AL Nev 26	Ameletus ludens	immature	nymph	Vouchered:Registered Collection	Stroud Water Research Center	21-Apr-2022	David H. Funk	United States	New York	Sullivan County		West Branch Neversink River	42.009	-74.427
patriludens	DHF	DHF966-22	SWRC-AL_Nev_27		BOLD:ADZ4845	SWRC-AL Nev 27	Ameletus ludens	immature	nymph	Vouchered:Registered Collection	Stroud Water Research Center	21-Apr-2022	David H. Funk	United States	New York	Sullivan County		West Branch Neversink River	42.009	-74.427
patriludens	DHF	DHF967-22	SWRC-AL_Nev_28		BOLD:ADZ4845	SWRC-AL Nev 28	Ameletus ludens	immature	nymph	Vouchered:Registered Collection	Stroud Water Research Center	21-Apr-2022	David H. Funk	United States	New York	Sullivan County		West Branch Neversink River	42.009	-74.427
patriludens	DHF	DHF968-22	SWRC-AL_Nev_29		BOLD:ADZ4845	SWRC-AL Nev 29	Ameletus ludens	immature	nymph	Vouchered:Registered Collection	Stroud Water Research Center	21-Apr-2022	David H. Funk	United States	New York	Sullivan County		West Branch Neversink River	42.009	-74.427
patriludens	DHF	DHF765-21	SWRC-As Nev 06		BOLD:ADZ4845	SWRC-As Nev 06	Ameletus ludens	adult	imago	Vouchered:Registered Collection	Stroud Water Research Center	16-Jun-2005	David H. Funk	United States	New York			Neversink River	41.902	-74.581
patriludens	DHF	BHT459-19	SWRC-As Nev 01		BOLD:ADZ4845	SWRC-As Nev 01	Ameletus ludens	Adult	imago	Vouchered:Registered Collection	Stroud Water Research Center	17-May-2005	David H. Funk	United States	New York		Sullivan Co.	Neversink River	41.90175	-74.58073
patriludens	DHF	BHT460-19	SWRC-As Nev 03		BOLD:ADZ4845	SWRC-As Nev 03	Ameletus ludens	Adult	imago	Vouchered:Registered Collection	Stroud Water Research Center	03-Jun-2005	David H. Funk	United States	New York		Sullivan Co.	Neversink River	41.90175	-74.58073
patriludens	DHF	DHF918-21	SWRC-AL Nev 02		BOLD:ADZ4845	SWRC-AL Nev 02	Ameletus ludens	adult	imago	Vouchered:Registered Collection	Stroud Water Research Center	12-May-2021	David H. Funk	United States	New York			Neversink River	41.902	-74.581
patriludens	DHF	DHF920-21	SWRC-AL Nev 04		BOLD:ADZ4845	SWRC-AL Nev 04	Ameletus ludens	adult	imago	Vouchered:Registered Collection	Stroud Water Research Center	12-May-2021	David H. Funk	United States	New York			Neversink River	41.902	-74.581
patriludens	DHF	DHF922-21	SWRC-AL Nev 07		BOLD:ADZ4845	SWRC-AL Nev 07	Ameletus ludens	adult	imago	Vouchered:Registered Collection	Stroud Water Research Center	12-May-2021	David H. Funk	United States	New York			Neversink River	41.902	-74.581
patriludens	DHF	DHF923-21	SWRC-AL Nev 09		BOLD:ADZ4845	SWRC-AL Nev 09	Ameletus ludens	adult	imago	Vouchered:Registered Collection	Stroud Water Research Center	12-May-2021	David H. Funk	United States	New York			Neversink River	41.902	-74.581
patriludens	DHF	DHF924-21	SWRC-AL Nev 10		BOLD:ADZ4845	SWRC-AL Nev 10	Ameletus ludens	adult	imago	Vouchered:Registered Collection	Stroud Water Research Center	12-May-2021	David H. Funk	United States	New York			Neversink River	41.902	-74.581
patriludens	DHF	DHF925-21	SWRC-AL Nev 11		BOLD:ADZ4845	SWRC-AL Nev 11	Ameletus ludens	adult	imago	Vouchered:Registered Collection	Stroud Water Research Center	12-May-2021	David H. Funk	United States	New York			Neversink River	41.902	-74.581
patriludens	DHF	DHF926-21	SWRC-AL Nev 12		BOLD:ADZ4845	SWRC-AL Nev 12	Ameletus ludens	adult	imago	Vouchered:Registered Collection	Stroud Water Research Center	12-May-2021	David H. Funk	United States	New York			Neversink River	41.902	-74.581
patriludens	DHF	DHF927-21	SWRC-AL Nev 13		BOLD:ADZ4845	SWRC-AL Nev 13	Ameletus ludens	adult	imago	Vouchered:Registered Collection	Stroud Water Research Center	12-May-2021	David H. Funk	United States	New York			Neversink River	41.902	-74.581
patriludens	DHF	DHF928-21	SWRC-AL Nev 14		BOLD:ADZ4845	SWRC-AL Nev 14	Ameletus ludens	adult	imago	Vouchered:Registered Collection	Stroud Water Research Center	12-May-2021	David H. Funk	United States	New York			Neversink River	41.902	-74.581
patriludens	DHF	DHF929-21	SWRC-AL Nev 16		BOLD:ADZ4845	SWRC-AL Nev 16	Ameletus ludens	adult	imago	Vouchered:Registered Collection	Stroud Water Research Center	12-May-2021	David H. Funk	United States	New York			Neversink River	41.902	-74.581
patriludens	DHF	DHF976-22	SWRC-AL_Nev_37		BOLD:ADZ4845	SWRC-AL Nev 37	Ameletus ludens	immature	nymph	Vouchered:Registered Collection	Stroud Water Research Center	21-Apr-2022	David H. Funk	United States	New York	Sullivan County		West Branch Neversink River	42.009	-74.427
patriludens	DHF	DHF977-22	SWRC-AL_Nev_38		BOLD:ADZ4845	SWRC-AL Nev 38	Ameletus ludens	immature	nymph	Vouchered:Registered Collection	Stroud Water Research Center	21-Apr-2022	David H. Funk	United States	New York	Sullivan County		West Branch Neversink River	42.009	-74.427
patriludens	DHF	DHF978-22	SWRC-AL_Nev_39		BOLD:ADZ4845	SWRC-AL Nev 39	Ameletus ludens	immature	nymph	Vouchered:Registered Collection	Stroud Water Research Center	21-Apr-2022	David H. Funk	United States	New York	Sullivan County		West Branch Neversink River	42.009	-74.427
patriludens	DHF	DHF979-22	SWRC-AL_Nev_40		BOLD:ADZ4845	SWRC-AL Nev 40	Ameletus ludens	immature	nymph	Vouchered:Registered Collection	Stroud Water Research Center	21-Apr-2022	David H. Funk	United States	New York	Sullivan County		West Branch Neversink River	42.009	-74.427
patriludens	DHF	DHF980-22	SWRC-AL_Nev_41		BOLD:ADZ4845	SWRC-AL Nev 41	Ameletus ludens	immature	nymph	Vouchered:Registered Collection	Stroud Water Research Center	21-Apr-2022	David H. Funk	United States	New York	Sullivan County		West Branch Neversink River	42.009	-74.427
patriludens	DHF	DHF981-22	SWRC-AL_Nev_42		BOLD:ADZ4845	SWRC-AL Nev 42	Ameletus ludens	immature	nymph	Vouchered:Registered Collection	Stroud Water Research Center	21-Apr-2022	David H. Funk	United States	New York	Sullivan County		West Branch Neversink River	42.009	-74.427
patriludens	DHF	DHF982-22	SWRC-AL_Nev_43		BOLD:ADZ4845	SWRC-AL Nev 43	Ameletus ludens	immature	nymph	Vouchered:Registered Collection	Stroud Water Research Center	21-Apr-2022	David H. Funk	United States	New York	Sullivan County		West Branch Neversink River	42.009	-74.427
patriludens	DHF	DHF983-22	SWRC-AL_Nev_44		BOLD:ADZ4845	SWRC-AL Nev 44	Ameletus ludens	immature	nymph	Vouchered:Registered Collection	Stroud Water Research Center	21-Apr-2022	David H. Funk	United States	New York	Sullivan County		West Branch Neversink River	42.009	-74.427
patriludens	DHF	DHF984-22	SWRC-AL_Nev_45		BOLD:ADZ4845	SWRC-AL Nev 45	Ameletus ludens	immature	nymph	Vouchered:Registered Collection	Stroud Water Research Center	21-Apr-2022	David H. Funk	United States	New York	Sullivan County		West Branch Neversink River	42.009	-74.427
patriludens	DHF	DHF985-22	SWRC-AL_Nev_46		BOLD:ADZ4845	SWRC-AL Nev 46	Ameletus ludens	immature	nymph	Vouchered:Registered Collection	Stroud Water Research Center	21-Apr-2022	David H. Funk	United States	New York	Sullivan County		West Branch Neversink River	42.009	-74.427
patriludens	DHF	DHF986-22	SWRC-AL_Nev_47		BOLD:ADZ4845	SWRC-AL Nev 47	Ameletus ludens	immature	nymph	Vouchered:Registered Collection	Stroud Water Research Center	21-Apr-2022	David H. Funk	United States	New York	Sullivan County		West Branch Neversink River	42.009	-74.427
patriludens	DHF	DHF987-22	SWRC-AL_Nev_48		BOLD:ADZ4845	SWRC-AL Nev 48	Ameletus ludens	immature	nymph	Vouchered:Registered Collection	Stroud Water Research Center	21-Apr-2022	David H. Funk	United States	New York	Sullivan County		West Branch Neversink River	42.009	-74.427
patriludens	DHF	DHF988-22	SWRC-AL_Nev_49		BOLD:ADZ4845	SWRC-AL Nev 49	Ameletus ludens	immature	nymph	Vouchered:Registered Collection	Stroud Water Research Center	21-Apr-2022	David H. Funk	United States	New York	Sullivan County		West Branch Neversink River	42.009	-74.427
patriludens	DHF	DHF989-22	SWRC-AL_Nev_50		BOLD:ADZ4845	SWRC-AL Nev 50	Ameletus ludens	immature	nymph	Vouchered:Registered Collection	Stroud Water Research Center	21-Apr-2022	David H. Funk	United States	New York	Sullivan County		West Branch Neversink River	42.009	-74.427
patriludens	DHF	DHF990-22	SWRC-AL_Nev_51		BOLD:ADZ4845	SWRC-AL Nev 51	Ameletus ludens	immature	nymph	Vouchered:Registered Collection	Stroud Water Research Center	21-Apr-2022	David H. Funk	United States	New York	Sullivan County		West Branch Neversink River	42.009	-74.427
patriludens	DHF	DHF1088-22	SWRC-AL_Nev_87		BOLD:ADZ4845	SWRC-AL Nev 87	Ameletus ludens	adult	imago	Vouchered:Registered Collection	Stroud Water Research Center	21-Apr-2022	David H. Funk	United States	New York	Sullivan County		West Branch Neversink River	42.009	-74.427
patriludens	DHF	DHF1089-22	SWRC-AL_Nev_93		BOLD:ADZ4845	SWRC-AL Nev 93	Ameletus ludens	adult	imago	Vouchered:Registered Collection	Stroud Water Research Center	21-Apr-2022	David H. Funk	United States	New York	Sullivan County		West Branch Neversink River	42.009	-74.427
patriludens	DHF	DHF1090-22	SWRC-AL_Nev_94		BOLD:ADZ4845	SWRC-AL Nev 94	Ameletus ludens	adult	imago	Vouchered:Registered Collection	Stroud Water Research Center	21-Apr-2022	David H. Funk	United States	New York	Sullivan County		West Branch Neversink River	42.009	-74.427
patriludens	DHF	DHF1091-22	SWRC-AL_Nev_95		BOLD:ADZ4845	SWRC-AL Nev 95	Ameletus ludens	adult	imago	Vouchered:Registered Collection	Stroud Water Research Center	21-Apr-2022	David H. Funk	United States	New York	Sullivan County		West Branch Neversink River	42.009	-74.427
patriludens	DHF	DHF1092-22	SWRC-AL_Nev_97		BOLD:ADZ4845	SWRC-AL Nev 97	Ameletus ludens	adult	imago	Vouchered:Registered Collection	Stroud Water Research Center	21-Apr-2022	David H. Funk	United States	New York	Sullivan County		West Branch Neversink River	42.009	-74.427
patriludens	DHF	DHF1082-22	SWRC-AL_Nev_12_01		BOLD:ADZ4845	SWRC-AL Nev 12 01	Ameletus ludens	adult	imago	Vouchered:Registered Collection	Stroud Water Research Center	09-Mar-2022	David H. Funk	United States	New York	Sullivan County		West Branch Neversink River	42.009	-74.427
patriludens	DHF	DHF1083-22	SWRC-AL_Nev_56		BOLD:ADZ4845	SWRC-AL Nev 56	Ameletus ludens	adult	imago	Vouchered:Registered Collection	Stroud Water Research Center	21-Apr-2022	David H. Funk	United States	New York	Sullivan County		West Branch Neversink River	42.009	-74.427
patriludens	DHF	DHF1084-22	SWRC-AL_Nev_90		BOLD:ADZ4845	SWRC-AL Nev 90	Ameletus ludens	adult	imago	Vouchered:Registered Collection	Stroud Water Research Center	21-Apr-2022	David H. Funk	United States	New York	Sullivan County		West Branch Neversink River	42.009	-74.427
patriludens	DHF	DHF1085-22	SWRC-AL_Nev_91		BOLD:ADZ4845	SWRC-AL Nev 91	Ameletus ludens	adult	imago	Vouchered:Registered Collection	Stroud Water Research Center	21-Apr-2022	David H. Funk	United States	New York	Sullivan County		West Branch Neversink River	42.009	-74.427
patriludens	DHF	DHF1086-22	SWRC-AL_Nev_76		BOLD:ADZ4845	SWRC-AL Nev 76	Ameletus ludens	adult	imago	Vouchered:Registered Collection	Stroud Water Research Center	21-Apr-2022	David H. Funk	United States	New York	Sullivan County		West Branch Neversink River	42.009	-74.427
patriludens	DHF	DHF1087-22	SWRC-AL_Nev_83		BOLD:ADZ4845	SWRC-AL Nev 83	Ameletus ludens	adult	imago	Vouchered:Registered Collection	Stroud Water Research Center	21-Apr-2022	David H. Funk	United States	New York	Sullivan County		West Branch Neversink River	42.009	-74.427
patriludens	DHF	DHF1356-24	SWRC-AL_Nev_12_02		BOLD:ADZ4845	SWRC-AL_Nev_12_02	Ameletus ludens	larva		Vouchered:Registered Collection	Stroud Water Research Center	09-Mar-2022	David H. Funk	United States	New York	Sullivan County		West Branch Neversink River	42.009	-74.427	740
patriludens	DHF	DHF1462-24	SWRC-AL_Gram_01		BOLD:ADZ4845	SWRC-AL_Gram_01	Ameletus ludens	larva	full grown	Vouchered:Registered Collection	Stroud Water Research Center	27-Mar-2024	David H. Funk and David I. Rebuck	United States	Pennsylvania	Center County		Gramely Gap	40.942	-77.405	418
patriludens	DHF	DHF1464-24	SWRC-AL_Gram_03		BOLD:ADZ4845	SWRC-AL_Gram_03	Ameletus ludens	larva	full grown	Vouchered:Registered Collection	Stroud Water Research Center	27-Mar-2024	David H. Funk and David I. Rebuck	United States	Pennsylvania	Center County		Gramely Gap	40.942	-77.405	418
patriludens	DHF	DHF1466-24	SWRC-AL_Gram_05		BOLD:ADZ4845	SWRC-AL_Gram_05	Ameletus ludens	larva	2/3 grown	Vouchered:Registered Collection	Stroud Water Research Center	27-Mar-2024	David H. Funk and David I. Rebuck	United States	Pennsylvania	Center County		Gramely Gap	40.942	-77.405	418
patriludens	DHF	DHF1467-24	SWRC-AL_Gram_06		BOLD:ADZ4845	SWRC-AL_Gram_06	Ameletus ludens	larva	2/3 grown	Vouchered:Registered Collection	Stroud Water Research Center	27-Mar-2024	David H. Funk and David I. Rebuck	United States	Pennsylvania	Center County		Gramely Gap	40.942	-77.405	418
patriludens	DHF	DHF1468-24	SWRC-AL_Gram_07		BOLD:ADZ4845	SWRC-AL_Gram_07	Ameletus ludens	larva	full grown	Vouchered:Registered Collection	Stroud Water Research Center	27-Mar-2024	David H. Funk and David I. Rebuck	United States	Pennsylvania	Center County		Gramely Gap	40.942	-77.405	418
patriludens	DHF	DHF1469-24	SWRC-AL_Gram_08		BOLD:ADZ4845	SWRC-AL_Gram_08	Ameletus ludens	larva	3/4 grown	Vouchered:Registered Collection	Stroud Water Research Center	27-Mar-2024	David H. Funk and David I. Rebuck	United States	Pennsylvania	Center County		Gramely Gap	40.942	-77.405	418
rebucki	DHF	DHF771-21	SWRC-Ac BB 149		BOLD:AEI3097	SWRC-Ac BB 149	Ameletus cryptostimulus	adult	imago	Vouchered:Registered Collection	Stroud Water Research Center	28-Apr-1985	David I. Rebuck	United States	Pennsylvania			trib of Wyalusing Creek	41.82	-75.933
rebucki	DHF	DHF858-21	SWRC-Ac P 01.rerun		BOLD:AEI3097	SWRC-Ac P 01	Ameletus cryptostimulus	adult	imago	Vouchered:Registered Collection	Stroud Water Research Center	25-Apr-1985	David I. Rebuck	United States	Vermont			Gilbert Brook	43.241	-73.108
rebucki	DHF	DHF859-21	SWRC-Ac P 06.rerun		BOLD:AEI3097	SWRC-Ac P 06	Ameletus cryptostimulus	adult	imago	Vouchered:Registered Collection	Stroud Water Research Center	27-Apr-1985	David I. Rebuck	United States	Vermont			Gilbert Brook	43.241	-73.108
rebucki	DHF	DHF860-21	SWRC-Ac P 07.rerun		BOLD:AEI3097	SWRC-Ac P 07	Ameletus cryptostimulus	adult	imago	Vouchered:Registered Collection	Stroud Water Research Center	27-Apr-1985	David I. Rebuck	United States	Vermont			Gilbert Brook	43.241	-73.108
rebucki	DHF	DHF861-21	SWRC-Ac BB 117.rerun		BOLD:AEI3097	SWRC-Ac BB 117	Ameletus cryptostimulus	adult	imago	Vouchered:Registered Collection	Stroud Water Research Center	27-Apr-1985	David I. Rebuck	United States	Pennsylvania			trib of Wyalusing Creek	41.82	-75.933
rebucki	DHF	DHF862-21	SWRC-Ac BB 150.rerun		BOLD:AEI3097	SWRC-Ac BB 150	Ameletus cryptostimulus	adult	imago	Vouchered:Registered Collection	Stroud Water Research Center	28-Apr-1985	David I. Rebuck	United States	Pennsylvania			trib of Wyalusing Creek	41.82	-75.933
rebucki	DHF	DHF1476-24	SWRC-Ac_Det_01		BOLD:AEI3097	SWRC-Ac_Det_01	Ameletus cryptostimulus	adult	imago	Vouchered:Registered Collection	Stroud Water Research Center	27-Mar-2024	David H. Funk and David I. Rebuck	United States	Pennsylvania	Center County		Detweiler Gap	40.937	-77.425	416
rebucki	DHF	DHF1477-24	SWRC-Ac_Det_02		BOLD:AEI3097	SWRC-Ac_Det_02	Ameletus cryptostimulus	adult	imago	Vouchered:Registered Collection	Stroud Water Research Center	27-Mar-2024	David H. Funk and David I. Rebuck	United States	Pennsylvania	Center County		Detweiler Gap	40.937	-77.425	416
rebucki	DHF	DHF869-21	SWRC-Ac Cha1 01.rerun		BOLD:AEL3906	SWRC-Ac Cha1 01	Ameletus cryptostimulus	adult	imago	Vouchered:Registered Collection	Stroud Water Research Center	05-Apr-1990	David H. Funk	United States	West Virginia			trib of Charles Creek	38.182	-80.269
rebucki	DHF	DHF870-21	SWRC-Ac Cha1 13.rerun		BOLD:AEL3906	SWRC-Ac Cha1 13	Ameletus cryptostimulus	adult	imago	Vouchered:Registered Collection	Stroud Water Research Center	07-Apr-1990	David H. Funk	United States	West Virginia			trib of Charles Creek	38.182	-80.269
rebucki	DHF	DHF871-21	SWRC-Ac Cha1 14.rerun		BOLD:AEL3906	SWRC-Ac Cha1 14	Ameletus cryptostimulus	adult	imago	Vouchered:Registered Collection	Stroud Water Research Center	08-Apr-1990	David H. Funk	United States	West Virginia			trib of Charles Creek	38.182	-80.269
rebucki	DHF	DHF1142-23	SWRC-Ac_WS3_01		BOLD:AEL3906	SWRC-Ac_WS3_01	Ameletus cryptostimulus	adult	subimago	Vouchered:Registered Collection	Stroud Water Research Center	28-Mar-2023	David H. Funk and Michael C. Broomall	United States	West Virginia	Tucker County		WS 3+4	39.06	-79.661	719
rebucki	DHF	DHF1143-23	SWRC-Ac_WS3_02		BOLD:AEL3906	SWRC-Ac_WS3_02	Ameletus cryptostimulus	nymph		Vouchered:Registered Collection	Stroud Water Research Center	28-Mar-2023	David H. Funk and Michael C. Broomall	United States	West Virginia	Tucker County		WS 3+4	39.06	-79.661	719
rebucki	DHF	DHF1144-23	SWRC-Ac_WS3_03		BOLD:AEL3906	SWRC-Ac_WS3_03	Ameletus cryptostimulus	nymph		Vouchered:Registered Collection	Stroud Water Research Center	28-Mar-2023	David H. Funk and Michael C. Broomall	United States	West Virginia	Tucker County		WS 3+4	39.06	-79.661	719
rebucki	DHF	DHF1183-23	SWRC-Ac_Idl_02		BOLD:AFJ0166	SWRC-Ac_Idl_02	Ameletus cryptostimulus	adult	imago	Vouchered:Registered Collection	Stroud Water Research Center	29-Mar-2023	David H. Funk and Michael C. Broomall	United States	West Virginia	Tucker County		Idlemans Run	39.031	-79.407	1067
rebucki	DHF	DHF1184-23	SWRC-Ac_Idl_03		BOLD:AFJ0166	SWRC-Ac_Idl_03	Ameletus cryptostimulus	adult	imago	Vouchered:Registered Collection	Stroud Water Research Center	29-Mar-2023	David H. Funk and Michael C. Broomall	United States	West Virginia	Tucker County		Idlemans Run	39.031	-79.407	1067
tarteri	AMISC	AMISC206-08	1409420617	64148625	BOLD:AAG2837		Ameletus sp. AMI01	I	PRLN-104-R-2007_R07167:31B3		Smithsonian Institution, National Museum of Natural History	05-Apr-2007	MD-DNR	United States	Maryland	Allegany	North Branch Potomac River	UT NORTH BRANCH POTOMAC RIVER	39.558	-78.9084	494
tarteri	AMISC	AMISC112-08	1909420574	64148241	BOLD:AAG2837		Ameletus sp. AMI01	I	PRLN-104-R-2007_R07167:30B3		Smithsonian Institution, National Museum of Natural History	05-Apr-2007	MD-DNR	United States	Maryland	Allegany	North Branch Potomac River	UT NORTH BRANCH POTOMAC RIVER	39.558	-78.9084	494
tarteri	AMISE	AMISE414-08	6611980155	6611980155	BOLD:AAG2837		Ameletus sp. AMI01	I	SAVA-276-S-2007_R07211:49G5		Smithsonian Institution, National Museum of Natural History	23-Apr-2007	MD-DNR	United States	Maryland	Garrett	North Branch Potomac River	Double Lick Run	39.541	-79.2142	677
tarteri	AMISC	AMISC018-08	5609420479	64148529	BOLD:AAG2837		Ameletus sp. AMI01	I	PRLN-104-R-2007_R07167:29B3		Smithsonian Institution, National Museum of Natural History	05-Apr-2007	MD-DNR	United States	Maryland	Allegany	North Branch Potomac River	UT NORTH BRANCH POTOMAC RIVER	39.558	-78.9084	494
tarteri	AMISE	AMISE172-08	4809420224	4809420224	BOLD:AAG2837		Ameletus sp. AMI01	I	PRLN-104-R-2007_R07167:46H10		Smithsonian Institution, National Museum of Natural History	05-Apr-2007	MD-DNR	United States	Maryland	Allegany	North Branch Potomac River	UT NORTH BRANCH POTOMAC RIVER	39.558	-78.9084	494
tarteri	DHF	DHF1056-22	SWRC-As_Shay_01		BOLD:AAG2837	SWRC-As Shay 01	Ameletus tarteri	adult	imago	Vouchered:Registered Collection	Stroud Water Research Center	21-Jul-2022	David H. Funk	United States	West Virginia	Tucker County		Shay`s Run	39.102	-79.5
tarteri	DHF	DHF1057-22	SWRC-As_Shay_04		BOLD:AAG2837	SWRC-As Shay 04	Ameletus tarteri	adult	imago	Vouchered:Registered Collection	Stroud Water Research Center	21-Jul-2022	David H. Funk	United States	West Virginia	Tucker County		Shay`s Run	39.102	-79.5
tarteri	DHF	DHF1058-22	SWRC-As_Shay_05		BOLD:AAG2837	SWRC-As Shay 05	Ameletus tarteri	adult	imago	Vouchered:Registered Collection	Stroud Water Research Center	21-Jul-2022	David H. Funk	United States	West Virginia	Tucker County		Shay`s Run	39.102	-79.5
tarteri	DHF	DHF1059-22	SWRC-As_Shay_06		BOLD:AAG2837	SWRC-As Shay 06	Ameletus tarteri	adult	subimago	Vouchered:Registered Collection	Stroud Water Research Center	21-Jul-2022	David H. Funk	United States	West Virginia	Tucker County		Shay`s Run	39.102	-79.5
tarteri	DHF	DHF1060-22	SWRC-As_Shay_11		BOLD:AAG2837	SWRC-As Shay 11	Ameletus tarteri	adult	subimago	Vouchered:Registered Collection	Stroud Water Research Center	21-Jul-2022	David H. Funk	United States	West Virginia	Tucker County		Shay`s Run	39.102	-79.5
tarteri	DHF	DHF1061-22	SWRC-As_Shay_12		BOLD:AAG2837	SWRC-As Shay 12	Ameletus tarteri	adult	imago	Vouchered:Registered Collection	Stroud Water Research Center	21-Jul-2022	David H. Funk	United States	West Virginia	Tucker County		Shay`s Run	39.102	-79.5
tarteri	DHF	DHF1062-22	SWRC-As_Shay_13		BOLD:AAG2837	SWRC-As Shay 13	Ameletus tarteri	adult	subimago	Vouchered:Registered Collection	Stroud Water Research Center	21-Jul-2022	David H. Funk	United States	West Virginia	Tucker County		Shay`s Run	39.102	-79.5
tarteri	DHF	DHF1063-22	SWRC-As_Shay_14		BOLD:AAG2837	SWRC-As Shay 14	Ameletus tarteri	adult	imago	Vouchered:Registered Collection	Stroud Water Research Center	21-Jul-2022	David H. Funk	United States	West Virginia	Tucker County		Shay`s Run	39.102	-79.5
tarteri	DHF	DHF1065-22	SWRC-As_Shay_17		BOLD:AAG2837	SWRC-As Shay 17	Ameletus tarteri	adult	imago	Vouchered:Registered Collection	Stroud Water Research Center	21-Jul-2022	David H. Funk	United States	West Virginia	Tucker County		Shay`s Run	39.102	-79.5
tarteri	DHF	DHF1066-22	SWRC-As_Shay_18		BOLD:AAG2837	SWRC-As Shay 18	Ameletus tarteri	adult	imago	Vouchered:Registered Collection	Stroud Water Research Center	21-Jul-2022	David H. Funk	United States	West Virginia	Tucker County		Shay`s Run	39.102	-79.5
tarteri	DHF	DHF1067-22	SWRC-As_Shay_21		BOLD:AAG2837	SWRC-As Shay 21	Ameletus tarteri	adult	imago	Vouchered:Registered Collection	Stroud Water Research Center	21-Jul-2022	David H. Funk	United States	West Virginia	Tucker County		Shay`s Run	39.102	-79.5
tarteri	DHF	DHF1068-22	SWRC-As_Shay_22		BOLD:AAG2837	SWRC-As Shay 22	Ameletus tarteri	adult	imago	Vouchered:Registered Collection	Stroud Water Research Center	21-Jul-2022	David H. Funk	United States	West Virginia	Tucker County		Shay`s Run	39.102	-79.5
tarteri	DHF	DHF1069-22	SWRC-As_Shay_23		BOLD:AAG2837	SWRC-As Shay 23	Ameletus tarteri	adult	imago	Vouchered:Registered Collection	Stroud Water Research Center	21-Jul-2022	David H. Funk	United States	West Virginia	Tucker County		Shay`s Run	39.102	-79.5
tarteri	DHF	DHF1070-22	SWRC-As_Shay_24		BOLD:AAG2837	SWRC-As Shay 24	Ameletus tarteri	adult	imago	Vouchered:Registered Collection	Stroud Water Research Center	21-Jul-2022	David H. Funk	United States	West Virginia	Tucker County		Shay`s Run	39.102	-79.5
tarteri	DHF	DHF1071-22	SWRC-As_Shay_27		BOLD:AAG2837	SWRC-As Shay 27	Ameletus tarteri	immature	nymph	Vouchered:Registered Collection	Stroud Water Research Center	12-Sep-2022	David H. Funk	United States	West Virginia	Tucker County		Shay`s Run	39.102	-79.5
tarteri	DHF	DHF1072-22	SWRC-As_Shay_28		BOLD:AAG2837	SWRC-As Shay 28	Ameletus tarteri	immature	nymph	Vouchered:Registered Collection	Stroud Water Research Center	12-Sep-2022	David H. Funk	United States	West Virginia	Tucker County		Shay`s Run	39.102	-79.5
tarteri	DHF	DHF1073-22	SWRC-As_Shay_29		BOLD:AAG2837	SWRC-As Shay 29	Ameletus tarteri	immature	nymph	Vouchered:Registered Collection	Stroud Water Research Center	12-Sep-2022	David H. Funk	United States	West Virginia	Tucker County		Shay`s Run	39.102	-79.5
tarteri	DHF	DHF1074-22	SWRC-As_Shay_30		BOLD:AAG2837	SWRC-As Shay 30	Ameletus tarteri	immature	nymph	Vouchered:Registered Collection	Stroud Water Research Center	12-Sep-2022	David H. Funk	United States	West Virginia	Tucker County		Shay`s Run	39.102	-79.5
tarteri	DHF	DHF1075-22	SWRC-As_Shay_31		BOLD:AAG2837	SWRC-As Shay 31	Ameletus tarteri	immature	nymph	Vouchered:Registered Collection	Stroud Water Research Center	12-Sep-2022	David H. Funk	United States	West Virginia	Tucker County		Shay`s Run	39.102	-79.5
tarteri	DHF	DHF1076-22	SWRC-As_Shay_32		BOLD:AAG2837	SWRC-As Shay 32	Ameletus tarteri	immature	nymph	Vouchered:Registered Collection	Stroud Water Research Center	12-Sep-2022	David H. Funk	United States	West Virginia	Tucker County		Shay`s Run	39.102	-79.5
tarteri	DHF	DHF1077-22	SWRC-As_Shay_33		BOLD:AAG2837	SWRC-As Shay 33	Ameletus tarteri	immature	nymph	Vouchered:Registered Collection	Stroud Water Research Center	12-Sep-2022	David H. Funk	United States	West Virginia	Tucker County		Shay`s Run	39.102	-79.5
tarteri	DHF	DHF1078-22	SWRC-As_Shay_34		BOLD:AAG2837	SWRC-As Shay 34	Ameletus tarteri	immature	nymph	Vouchered:Registered Collection	Stroud Water Research Center	12-Sep-2022	David H. Funk	United States	West Virginia	Tucker County		Shay`s Run	39.102	-79.5
tarteri	DHF	DHF1079-22	SWRC-As_SFRed_01		BOLD:AAG2837	SWRC-As SFRed 01	Ameletus tarteri	immature	nymph	Vouchered:Registered Collection	Stroud Water Research Center	13-Sep-2022	David H. Funk	United States	West Virginia	Tucker County		South Fork Red Run	39.056	-79.518
tarteri	DHF	DHF1080-22	SWRC-As_SFRed_02		BOLD:AAG2837	SWRC-As SFRed 02	Ameletus tarteri	immature	nymph	Vouchered:Registered Collection	Stroud Water Research Center	13-Sep-2022	David H. Funk	United States	West Virginia	Tucker County		South Fork Red Run	39.056	-79.518
tarteri	DHF	DHF1185-23	SWRC-As_HSR_02		BOLD:AAG2837	SWRC-As_HSR_02	Ameletus tarteri	adult	imago	Vouchered:Registered Collection	Stroud Water Research Center	28-Mar-2023	David H. Funk and Michael C. Broomall	United States	West Virginia	Tucker County		South Fork Hickman Slide Run	39.06	-79.661	719
tarteri	DHF	DHF1186-23	SWRC-As_HSR_03		BOLD:AAG2837	SWRC-As_HSR_03	Ameletus tarteri	adult	imago	Vouchered:Registered Collection	Stroud Water Research Center	28-Mar-2023	David H. Funk and Michael C. Broomall	United States	West Virginia	Tucker County		South Fork Hickman Slide Run	39.06	-79.661	719
tarteri	DHF	DHF1187-23	SWRC-As_WS3_13		BOLD:AAG2837	SWRC-As_WS3_13	Ameletus tarteri	adult	imago	Vouchered:Registered Collection	Stroud Water Research Center	28-Mar-2023	David H. Funk and Michael C. Broomall	United States	West Virginia	Tucker County		WS 3+4	39.06	-79.661	719
tarteri	DHF	DHF1188-23	SWRC-As_WS3_25		BOLD:AAG2837	SWRC-As_WS3_25	Ameletus tarteri	adult	imago	Vouchered:Registered Collection	Stroud Water Research Center	28-Mar-2023	David H. Funk and Michael C. Broomall	United States	West Virginia	Tucker County		WS 3+4	39.06	-79.661	719
tarteri	DHF	DHF1199-23	SWRC-As_Idl_03		BOLD:AAG2837	SWRC-As_Idl_03	Ameletus tarteri	adult	imago	Vouchered:Registered Collection	Stroud Water Research Center	29-Mar-2023	David H. Funk and Michael C. Broomall	United States	West Virginia	Tucker County		Idlemans Run	39.031	-79.407	1067
tarteri	DHF	DHF1200-23	SWRC-As_Idl_06		BOLD:AAG2837	SWRC-As_Idl_06	Ameletus tarteri	adult	imago	Vouchered:Registered Collection	Stroud Water Research Center	29-Mar-2023	David H. Funk and Michael C. Broomall	United States	West Virginia	Tucker County		Idlemans Run	39.031	-79.407	1067
tarteri	DHF	DHF1208-23	SWRC-As_Idl_16		BOLD:AAG2837	SWRC-As_Idl_16	Ameletus	adult	imago	Vouchered:Registered Collection	Stroud Water Research Center	29-Mar-2023	David H. Funk and Michael C. Broomall	United States	West Virginia	Tucker County		Idlemans Run	39.031	-79.407	1067
tarteri	DHF	DHF1209-23	SWRC-As_Idl_21		BOLD:AAG2837	SWRC-As_Idl_21	Ameletus	adult	imago	Vouchered:Registered Collection	Stroud Water Research Center	29-Mar-2023	David H. Funk and Michael C. Broomall	United States	West Virginia	Tucker County		Idlemans Run	39.031	-79.407	1067
tarteri	DHF	DHF1210-23	SWRC-As_Idl_32		BOLD:AAG2837	SWRC-As_Idl_32	Ameletus	adult	imago	Vouchered:Registered Collection	Stroud Water Research Center	29-Mar-2023	David H. Funk and Michael C. Broomall	United States	West Virginia	Tucker County		Idlemans Run	39.031	-79.407	1067
tarteri	DHF	DHF1227-23	SWRC-As_HSR_01		BOLD:AAG2837	SWRC-As_HSR_01	Ameletus	adult	imago	Vouchered:Registered Collection	Stroud Water Research Center	28-Mar-2023	David H. Funk and Michael C. Broomall	United States	West Virginia	Tucker County		South Fork Hickman Slide Run	39.06	-79.661	719
tarteri	DHF	DHF1278-23	SWRC-As_HSR_18		BOLD:AAG2837	SWRC-As_HSR_18	Ameletus tarteri	adult	imago	Vouchered:Registered Collection	Stroud Water Research Center	28-Mar-2023	David H. Funk and Michael C. Broomall	United States	West Virginia	Tucker County		South Fork Hickman Slide Run	39.06	-79.661	719
tarteri	DHF	DHF1279-23	SWRC-As_HSR_19		BOLD:AAG2837	SWRC-As_HSR_19	Ameletus tarteri	adult	imago	Vouchered:Registered Collection	Stroud Water Research Center	28-Mar-2023	David H. Funk and Michael C. Broomall	United States	West Virginia	Tucker County		South Fork Hickman Slide Run	39.06	-79.661	719
tarteri	DHF	DHF1280-23	SWRC-As_HSR_27		BOLD:AAG2837	SWRC-As_HSR_27	Ameletus tarteri	adult	imago	Vouchered:Registered Collection	Stroud Water Research Center	28-Mar-2023	David H. Funk and Michael C. Broomall	United States	West Virginia	Tucker County		South Fork Hickman Slide Run	39.06	-79.661	719
tarteri	DHF	DHF1281-23	SWRC-As_HSR_29		BOLD:AAG2837	SWRC-As_HSR_29	Ameletus tarteri	adult	imago	Vouchered:Registered Collection	Stroud Water Research Center	28-Mar-2023	David H. Funk and Michael C. Broomall	United States	West Virginia	Tucker County		South Fork Hickman Slide Run	39.06	-79.661	719
tarteri	DHF	DHF1282-23	SWRC-As_HSR_116		BOLD:AAG2837	SWRC-As_HSR_116	Ameletus tarteri	adult	imago	Vouchered:Registered Collection	Stroud Water Research Center	28-Mar-2023	David H. Funk and Michael C. Broomall	United States	West Virginia	Tucker County		South Fork Hickman Slide Run	39.06	-79.661	719
tarteri	DHF	DHF1283-23	SWRC-As_HSR_117		BOLD:AAG2837	SWRC-As_HSR_117	Ameletus tarteri	adult	imago	Vouchered:Registered Collection	Stroud Water Research Center	28-Mar-2023	David H. Funk and Michael C. Broomall	United States	West Virginia	Tucker County		South Fork Hickman Slide Run	39.06	-79.661	719
tarteri	DHF	DHF1284-23	SWRC-As_HSR_118		BOLD:AAG2837	SWRC-As_HSR_118	Ameletus tarteri	adult	imago	Vouchered:Registered Collection	Stroud Water Research Center	28-Mar-2023	David H. Funk and Michael C. Broomall	United States	West Virginia	Tucker County		South Fork Hickman Slide Run	39.06	-79.661	719
tarteri	DHF	DHF1286-23	SWRC-As_WS3_50		BOLD:AAG2837	SWRC-As_WS3_50	Ameletus tarteri	nymph		Vouchered:Registered Collection	Stroud Water Research Center	28-Mar-2023	David H. Funk and Michael C. Broomall	United States	West Virginia	Tucker County		WS 3+4	39.06	-79.661	719
tarteri	DHF	DHF1287-23	SWRC-As_WS3_51		BOLD:AAG2837	SWRC-As_WS3_51	Ameletus tarteri	nymph		Vouchered:Registered Collection	Stroud Water Research Center	28-Mar-2023	David H. Funk and Michael C. Broomall	United States	West Virginia	Tucker County		WS 3+4	39.06	-79.661	719
tarteri	DHF	DHF1288-23	SWRC-As_WS3_52		BOLD:AAG2837	SWRC-As_WS3_52	Ameletus tarteri	nymph		Vouchered:Registered Collection	Stroud Water Research Center	28-Mar-2023	David H. Funk and Michael C. Broomall	United States	West Virginia	Tucker County		WS 3+4	39.06	-79.661	719
tarteri	DHF	DHF1290-23	SWRC-As_WS3_12		BOLD:AAG2837	SWRC-As_WS3_12	Ameletus tarteri	nymph		Vouchered:Registered Collection	Stroud Water Research Center	28-Mar-2023	David H. Funk and Michael C. Broomall	United States	West Virginia	Tucker County		WS 3+4	39.06	-79.661	719
tarteri	DHF	DHF1291-23	SWRC-As_WS3_37		BOLD:AAG2837	SWRC-As_WS3_37	Ameletus tarteri	adult	imago	Vouchered:Registered Collection	Stroud Water Research Center	28-Mar-2023	David H. Funk and Michael C. Broomall	United States	West Virginia	Tucker County		WS 3+4	39.06	-79.661	719
tarteri	DHF	DHF1295-23	SWRC-As_WS3_44		BOLD:AAG2837	SWRC-As_WS3_44	Ameletus	adult	imago	Vouchered:Registered Collection	Stroud Water Research Center	28-Mar-2023	David H. Funk and Michael C. Broomall	United States	West Virginia	Tucker County		WS 3+4	39.06	-79.661	719
tarteri	DHF	DHF852-21	SWRC-Ata HIL2 10		BOLD:AAJ2235	SWRC-Ata HIL2 10	Ameletus	adult	imago	Vouchered:Registered Collection	Stroud Water Research Center	30-Apr-1990	David H. Funk	United States	West Virginia			Hills Creek	38.181	-80.339
tarteri	SBEP	SBEP085-03	656_HC_WV		BOLD:AAJ2235		Ameletus tarteri					17-May-1990	David H. Funk	United States	West Virginia	Pochahontas Co.	Trib. Of Hills Creek at Rts. 55		38.1736	-80.3353
tarteri	SBEP	SBEP086-03	657_HC_PA		BOLD:AAJ2235		Ameletus tarteri					17-May-1990	David H. Funk	United States	West Virginia	Pochahontas Co.	Trib. Of Hills Creek at Rts. 55		38.1736	-80.3353
tarteri	DHF	DHF878-21	SWRC-Ata Ham1 31.rerun		BOLD:AAJ2235	SWRC-Ata Ham1 31	Ameletus tarteri	adult	imago	Vouchered:Registered Collection	Stroud Water Research Center	05-May-1990	David H. Funk	United States	West Virginia			Hamrick Run	38.228	-80.401
tarteri	DHF	DHF879-21	SWRC-Ata Ham1 35.rerun		BOLD:AAJ2235	SWRC-Ata Ham1 35	Ameletus tarteri	adult	imago	Vouchered:Registered Collection	Stroud Water Research Center	05-May-1990	David H. Funk	United States	West Virginia			Hamrick Run	38.228	-80.401
tarteri	DHF	DHF880-21	SWRC-Ata Ham1 36.rerun		BOLD:AAJ2235	SWRC-Ata Ham1 36	Ameletus tarteri	adult	imago	Vouchered:Registered Collection	Stroud Water Research Center	05-May-1990	David H. Funk	United States	West Virginia			Hamrick Run	38.228	-80.401
tarteri	DHF	DHF1196-23	SWRC-As_WS3_19		BOLD:AAJ2235	SWRC-As_WS3_19	Ameletus	adult	imago	Vouchered:Registered Collection	Stroud Water Research Center	28-Mar-2023	David H. Funk and Michael C. Broomall	United States	West Virginia	Tucker County		WS 3+4	39.06	-79.661	719
tarteri	DHF	DHF1197-23	SWRC-As_WS3_43		BOLD:AAJ2235	SWRC-As_WS3_43	Ameletus	adult	imago	Vouchered:Registered Collection	Stroud Water Research Center	28-Mar-2023	David H. Funk and Michael C. Broomall	United States	West Virginia	Tucker County		WS 3+4	39.06	-79.661	719
tarteri	DHF	DHF1198-23	SWRC-As_WS3_48		BOLD:AAJ2235	SWRC-As_WS3_48	Ameletus	adult	subimago	Vouchered:Registered Collection	Stroud Water Research Center	28-Mar-2023	David H. Funk and Michael C. Broomall	United States	West Virginia	Tucker County		WS 3+4	39.06	-79.661	719
tarteri	DHF	DHF1285-23	SWRC-As_WS3_49		BOLD:AAJ2235	SWRC-As_WS3_49	Ameletus tarteri	nymph		Vouchered:Registered Collection	Stroud Water Research Center	28-Mar-2023	David H. Funk and Michael C. Broomall	United States	West Virginia	Tucker County		WS 3+4	39.06	-79.661	719
tarteri	DHF	DHF1293-23	SWRC-As_WS3_41		BOLD:AAJ2235	SWRC-As_WS3_41	Ameletus	adult	imago	Vouchered:Registered Collection	Stroud Water Research Center	28-Mar-2023	David H. Funk and Michael C. Broomall	United States	West Virginia	Tucker County		WS 3+4	39.06	-79.661	719
tarteri	DHF	DHF1298-23	SWRC-As_Carp_01		BOLD:AAJ2235	SWRC-As_Carp_01	Ameletus tarteri	nymph		Vouchered:Registered Collection	Stroud Water Research Center	05-Sep-2023	David H. Funk	United States	West Virginia	Greenbrier County		Carpenter Run	38.222	-80.395	976
tarteri	DHF	DHF1299-23	SWRC-As_Carp_02		BOLD:AAJ2235	SWRC-As_Carp_02	Ameletus tarteri	nymph		Vouchered:Registered Collection	Stroud Water Research Center	05-Sep-2023	David H. Funk and Michael C. Broomall	United States	West Virginia	Greenbrier County		Carpenter Run	38.222	-80.395	976
tarteri	DHF	DHF1329-23	SWRC-As_Arm_01		BOLD:AAJ2235	SWRC-As_Arm_01	Ameletus tarteri	nymph		Vouchered:Registered Collection	Stroud Water Research Center	05-Sep-2023	David H. Funk and Michael C. Broomall	United States	West Virginia	Greenbrier County		Armstrong Run	38.234	-80.406	966
tarteri	DHF	DHF1330-23	SWRC-As_Arm_02		BOLD:AAJ2235	SWRC-As_Arm_02	Ameletus tarteri	nymph		Vouchered:Registered Collection	Stroud Water Research Center	05-Sep-2023	David H. Funk and Michael C. Broomall	United States	West Virginia	Greenbrier County		Armstrong Run	38.234	-80.406	966
tertius	HIEPH	HIMXD260-10	10HIMXD-0260	10HIMXD-0260	BOLD:AAJ4809		Ameletus tertius	I			Centre for Biodiversity Genomics	03-May-2010	Oyuna Yadamsuren	United States	North Carolina	Macon Co.	East Fk. Overflow Ck.	Blue Valley	35.0182	-83.2445	780
tertius	SMMAY	SMMAY140-07	07GSM-5971	07GSM-5971	BOLD:AAJ4809		Ameletus tertius	I	larva		Indiana University Bloomington	18-May-2007	R. Edward DeWalt, L. Jacobus	United States	Tennessee	Great Smoky Mountains National Park	Blount County	Little River, along Little River Rd.	35.6706	-83.6937	372
tertius	HIEPH	HIEPT232-10	HIEPT-1170	HIEPT-1170	BOLD:AAJ4809		Ameletus tertius	I			Kentucky Department of Environmental Protection	05-May-2010	A. Payne	United States	Georgia	Rabun/Oconee Co.	Chattooga R.	at State Rd. 28	34.9192	-83.1687	582
tertius	HIEPH	HIEPT182-10	HIEPT-1120	HIEPT-1120	BOLD:AAJ4809		Ameletus tertius	I			Pennington Associates Inc.	03-May-2010	J. Worsham	United States	North Carolina	Macon Co.	East Fk. Overflow Ck.	Blue Valley	35.0182	-83.2445	780
tertius	HIEPH	HIMXD098-10	10HIMXD-0098	10HIMXD-0098	BOLD:AAJ4809		Ameletus tertius	I			Centre for Biodiversity Genomics	06-May-2010	Oyuna Yadamsuren	United States	North Carolina	Jackson/Transylvania Co.	Whitewater R.	downstream of NC Rt. 281	35.0368	-83.0198	800
tertius	HIEPH	HIMXD097-10	10HIMXD-0097	10HIMXD-0097	BOLD:AAJ4809		Ameletus tertius	I			Centre for Biodiversity Genomics	06-May-2010	Oyuna Yadamsuren	United States	North Carolina	Jackson/Transylvania Co.	Whitewater R.	downstream of NC Rt. 281	35.0368	-83.0198	800
tertius	DHF	DHF1178-23	SWRC-Ate_Grag_01		BOLD:AAJ4809	SWRC-Ate_Grag_01	Ameletus tertius	adult	subimago	Vouchered:Registered Collection	Stroud Water Research Center	26-Apr-2023	David H. Funk and Michael C. Broomall	United States	North Carolina	Avery County		Gragg Prong Lost Cove Creek	36.031	-81.803	643
tertius	DHF	DHF1179-23	SWRC-Ate_Grag_02		BOLD:AAJ4809	SWRC-Ate_Grag_02	Ameletus tertius	adult	imago	Vouchered:Registered Collection	Stroud Water Research Center	26-Apr-2023	David H. Funk and Michael C. Broomall	United States	North Carolina	Avery County		Gragg Prong Lost Cove Creek	36.031	-81.803	643
tertius	DHF	DHF1180-23	SWRC-Ate_Grag_03		BOLD:AAJ4809	SWRC-Ate_Grag_03	Ameletus tertius	adult	subimago	Vouchered:Registered Collection	Stroud Water Research Center	26-Apr-2023	David H. Funk and Michael C. Broomall	United States	North Carolina	Avery County		Gragg Prong Lost Cove Creek	36.031	-81.803	643
tertius	DHF	DHF762-21	SWRC-As Nev 05.rerun		BOLD:ADZ3752	SWRC-As Nev 05	Ameletus tertius	adult	imago	Vouchered:Registered Collection	Stroud Water Research Center	06-Jun-2005	David H. Funk	United States	New York			Neversink River	41.902	-74.581
tertius	DHF	DHF764-21	SWRC-As Nev 04		BOLD:ADZ3752	SWRC-As Nev 04	Ameletus tertius	adult	imago	Vouchered:Registered Collection	Stroud Water Research Center	05-Jun-2005	David H. Funk	United States	New York			Neversink River	41.902	-74.581
tertius	DHF	BHT462-19	SWRC-As Nev 07		BOLD:ADZ3752	SWRC-As Nev 07	Ameletus tertius	Adult	imago	Vouchered:Registered Collection	Stroud Water Research Center	21-Jun-2005	David H. Funk	United States	New York		Sullivan Co.	Neversink River	41.90175	-74.58073
tertius	DHF	DHF857-21	SWRC-As EB 01.rerun		BOLD:ADZ3752	SWRC-As EB 01	Ameletus tertius	adult	subimago	Vouchered:Registered Collection	Stroud Water Research Center	26-May-2005	David H. Funk	United States	New York			East Branch Delaware River	42.155	-74.624
tertius	DHF	DHF916-21	SWRC-Ate Pin 01		BOLD:ADZ3752	SWRC-Ate Pin 01	Ameletus tertius	adult	imago	Vouchered:Registered Collection	Stroud Water Research Center	26-May-2021	Michael C. Broomall	United States	New York	Sullivan Co.		Pine Kill	41.55092	-74.57767
tertius	DHF	DHF917-21	SWRC-Ate Pin 02		BOLD:ADZ3752	SWRC-Ate Pin 02	Ameletus tertius	adult	imago	Vouchered:Registered Collection	Stroud Water Research Center	26-May-2021	Michael C. Broomall	United States	New York	Sullivan Co.		Pine Kill	41.55092	-74.57767
tertius	DHF	DHF1151-23	SWRC-Ate_Sauc_02		BOLD:ADZ3752	SWRC-Ate_Sauc_02	Ameletus tertius	nymph		Vouchered:Registered Collection	Stroud Water Research Center	18-Apr-2023	David H. Funk	United States	Pennsylvania	Berks Count		Saucony Creek	40.47	-75.731	165
tertius	DHF	DHF1460-24	SWRC-Ate_Sauc_03		BOLD:ADZ3752	SWRC-Ate_Sauc_03	Ameletus tertius	larva	nearly full grown	Vouchered:Registered Collection	Stroud Water Research Center	02-May-2024	David H. Funk	United States	Pennsylvania	Berks Count		Saucony Creek	40.47	-75.731	165
tertius	DHF	DHF1461-24	SWRC-Ate_Sauc_04		BOLD:ADZ3752	SWRC-Ate_Sauc_04	Ameletus tertius	larva	nearly full grown	Vouchered:Registered Collection	Stroud Water Research Center	02-May-2024	David H. Funk	United States	Pennsylvania	Berks Count		Saucony Creek	40.47	-75.731	165
tertius	DHF	DHF1163-23	SWRC-Asp3_03		BOLD:AEL2639	SWRC-Asp3_03	Ameletus	nymph		Vouchered:Registered Collection	Stroud Water Research Center	26-Apr-2023	David H. Funk and Michael C. Broomall	United States	North Carolina	Burke County		Gingercake Creek	35.924	-81.872	811
tertius	DHF	DHF1164-23	SWRC-Asp3_04		BOLD:AEL2639	SWRC-Asp3_04	Ameletus	nymph		Vouchered:Registered Collection	Stroud Water Research Center	26-Apr-2023	David H. Funk and Michael C. Broomall	United States	North Carolina	Burke County		Gingercake Creek	35.924	-81.872	811
tertius	DHF	DHF1165-23	SWRC-Asp3_05		BOLD:AEL2639	SWRC-Asp3_05	Ameletus	nymph		Vouchered:Registered Collection	Stroud Water Research Center	26-Apr-2023	David H. Funk and Michael C. Broomall	United States	North Carolina	Burke County		Gingercake Creek	35.924	-81.872	811
tertius	DHF	DHF1166-23	SWRC-Asp3_Gin_01		BOLD:AEL2639	SWRC-Asp3_Gin_01	Ameletus	adult	subimago	Vouchered:Registered Collection	Stroud Water Research Center	26-Apr-2023	David H. Funk and Michael C. Broomall	United States	North Carolina	Burke County		Gingercake Creek	35.924	-81.872	811
tertius	DHF	DHF1167-23	SWRC-Asp3_Gin_02		BOLD:AEL2639	SWRC-Asp3_Gin_02	Ameletus	nymph		Vouchered:Registered Collection	Stroud Water Research Center	26-Apr-2023	David H. Funk and Michael C. Broomall	United States	North Carolina	Burke County		Gingercake Creek	35.924	-81.872	811
tertius	DHF	DHF1175-23	SWRC-Ate_Wil_01		BOLD:AEL2639	SWRC-Ate_Wil_01	Ameletus	adult	imago	Vouchered:Registered Collection	Stroud Water Research Center	26-Apr-2023	David H. Funk and Michael C. Broomall	United States	North Carolina	Avery County		Wilson Creek	36.097	-81.807	1224
tertius	DHF	DHF1176-23	SWRC-Ate_Wil_02		BOLD:AEL2639	SWRC-Ate_Wil_02	Ameletus	nymph		Vouchered:Registered Collection	Stroud Water Research Center	26-Apr-2023	David H. Funk and Michael C. Broomall	United States	North Carolina	Avery County		Wilson Creek	36.097	-81.807	1224
tertius	DHF	DHF1177-23	SWRC-Ate_Wil_03		BOLD:AEL2639	SWRC-Ate_Wil_03	Ameletus	nymph		Vouchered:Registered Collection	Stroud Water Research Center	26-Apr-2023	David H. Funk and Michael C. Broomall	United States	North Carolina	Avery County		Wilson Creek	36.097	-81.807	1224
tertius	DHF	DHF1226-23	SWRC-Ate_Wil_04		BOLD:AEL2639	SWRC-Ate_Wil_04	Ameletus	adult	subimago	Vouchered:Registered Collection	Stroud Water Research Center	26-Apr-2023	David H. Funk and Michael C. Broomall	United States	North Carolina	Avery County		Wilson Creek	36.097	-81.807	1224
