# Supplementary material for: Ameletus Mayflies (Ephemeroptera: Ameletidae) of the Eastern Nearctic
Source: Insects. 2025 May 16;16(5):530. doi: 10.3390/insects16050530 (PMC12111989; doi:10.3390/insects16050530)
Supplement: Supplementary file 1 [file insects-16-00530-s001.zip › Table S6.fas]

>DHF819-21|Ameletus_ludens_lineatus
AACACTTTATTTTATTTTTGGGGCTTGGGCAGGTATAGTTGGAACTTCTTTAAGCTTACTAATTCGAGCAGAATTAGGGCAACCTGGATCCCTAATTGGAGATGATCAAATTTATAATGTAATTGTTACAGCACATGCATTTGTAATAATTTTCTTTATGGTTATACCTATTATGATTGGGGGGTTCGGAAATTGATTAGTTCCTTTGATGTTAGGAGCTCCCGATATAGCATTCCCTCGAATAAATAATATAAGATTTTGATTATTGCCTCCTGCTCTAACTCTTCTTCTGGCTAGCAGCATGGTTGAGAGAGGAGCAGGCACTGGTTGGACGGTTTACCCACCCCTTTCTTCAGGAATTGCCCATGCCGGAGCATCTGTTGATTTAGCTATTTTTTCTCTTCATTTGGCGGGAATTTCTTCTATCTTAGGGGCAGTTAATTTTATTACTACTACAATCAATATACGATCTAGAGGAATAACTATAGATCGTATTCCTTTATTTGTATGATCTGTTGTAATTACCGCCGTACTCCTCCTCCTTTCTTTACCTGTCTTAGCGGGAGCTATTACAATACTTTTAACAGATCGAAACTTAAATACCTCATTTTTCGATCCTGCAGGAGGAGGAGACCCAATTTTATATCAACATTTATTT
